# Supplementary material for: Investigating a Potential Causal Relationship Between Maternal Blood Pressure During Pregnancy and Future Offspring Cardiometabolic Health
Source: Hypertension. 2021 Nov 17;79(1):170–7. doi: 10.1161/HYPERTENSIONAHA.121.17701 (PMC8654122; doi:10.1161/HYPERTENSIONAHA.121.17701)
Supplement: Supplementary file 2 [file hyp-79-170-s002.xlsx]

## Sheet: Suppl_Table 01
Table S1: Descriptive statistics of the offspring's cardiometabolic traits for mother-offspring and father-offspring pairs in UK Biobank and the HUNT Study
Offspring Trait (Unit)	UKB						HUNT
	Mother-offspring pairs			Father-offspring pairs			Mother-offspring pairs			Father-offspring pairs
	N	Mean (SD)	Median (Min-Max)	N	Mean (SD)	Median (Min-Max)	N	Mean (SD)	Median (Min-Max)	N	Mean (SD)	Median (Min-Max)
DBP (mmHg)	3756	80.17 (10.14)	79.5 (48.5-125)	1703	80.16 (10.12)	79.5 (52-124)	25948	72.9 (11.04)	72 (36-134)	19713	72.1 (10.78)	72 (38-119)
SBP (mmHg)	3756	127.71 (15.24)	126.5 (87-203)	1703	127.67 (15.02)	127 (91.5-202.5)	25948	126.88 (15.85)	125 (70-216)	19712	125.69 (15.23)	124 (70-211)
BMI† (kg/m2)	3704	26.84 (5.04)	26 (15.4-58.2)	1678	26.65 (4.86)	26 (16.2-56.5)	25952	26.6 (4.43)	26 (15-53)	19720	26.44 (4.39)	25.9 (15.8-54.3)
ApoA (g/L)	3254	1.49 (0.25)	1.46 (0.58-2.49)	1490	1.48 (0.25)	1.45 (0.77-2.49)	NA	NA	NA	NA	NA	NA
ApoB (g/L)	3568	0.98 (0.22)	0.96 (0.41-1.95)	1621	0.98 (0.23)	0.95 (0.42-1.87)	NA	NA	NA	NA	NA	NA
TC (mmol/L)	3582	5.43 (0.98)	5.36 (2.39-10.05)	1630	5.4 (1)	5.32 (2.8-9.81)	25589	5.307 (1.08)	5.2 (2-10.9)	19423	5.22 (1.06)	5.1 (2.1-10.9)
LDL-C (mmol/L)	3577	3.39 (0.77)	3.32 (1.21-6.69)	1630	3.37 (0.79)	3.29 (1.3-6.43)	25536	3.66 (1.01)	3.57 (0.76-9.38)	19393	3.59 (0.99)	3.5 (0.76-9.38)
Lp(a) (nmol/L)	2875	43.36 (49.33)	17.8 (3.8-188.8)	1305	43.5 (49.96)	17.92 (3.8-188.74)	NA	NA	NA	NA	NA	NA
HDL-C (mmol/L)	3263	1.41 (0.35)	1.37 (0.44-2.98)	1491	1.39 (0.35)	1.35 (0.64-3.18)	25560	1.33 (0.33)	1.3 (0.5-2.9)	19412	1.33 (0.33)	1.3 (0.5-2.8)
TG*† (mmol/L)	3586	1.58 (1.06)	1.26 (0.34-9.57)	1631	1.59 (1.06)	1.28 (0.26-10.34)	25923	1.58 (1.03)	1.3 (0.18-18.04)	19684	1.55 (1)	1.3 (0.18-14.9)
Glucose† (mmol/L)	3222	4.81 (0.63)	4.78 (1.54-9.66)	1482	4.84 (0.63)	4.81 (2.77-9.59)	25509	5.29 (1.08)	5.1 (2.1-14.4)	19367	5.22 (1.01)	5.1 (2.1-14.3)
HbA1c (mmol/mol)	3566	33.21 (3.88)	33.1 (18.1-63.1)	1628	33.18 (3.72)	33.2 (18.1-61.5)	16770	34.43 (5.02)	34 (12-65)	12811	34.02 (4.75)	33 (17-65)
IGF-1 (nmol/L)	3535	24.18 (5.62)	23.9 (5.87-47.19)	1615	24.44 (5.51)	24.23 (6.48-47.19)	NA	NA	NA	NA	NA	NA
CRP*† (mg/L)	3587	2.25 (4.11)	1.07 (0.08-75.16)	1630	2.1 (3.77)	1.03 (0.09-65.69)	22088	2.5 (5.04)	1.19 (0.05-160.1)	16878	2.4 (4.69)	1.13 (0.05-160.1)
Urate (umol/L)	3586	288.36 (79.07)	279.6 (93.9-649.5)	1630	290.64 (79.9)	280.2 (103.7-630.3)	NA	NA	NA	NA	NA	NA
* Traits have been natural log-transformed in UKB analyses but descriptive statistics presented in the table are on the original scales without adjustment for medication; † Traits have been natural log-transformed in HUNT analyses but descriptive statistics presented in the table are on the original scales; DBP: Diastolic blood pressure; SBP: Systolic blood pressure; BMI: Body mass index; ApoA: A…

## Sheet: Suppl_Table 02
Table S2: Summary of the studies and SNPs used to construct the allele scores for blood pressure
SNP	Chromosome	Position (hg19)	Effect allele	Other allele	INFO score in UKBB	Rsq score in HUNT	Effect	Standard Error	Trait	Units	Ref.
rs880315	1	10796866	C	T	0.981687	0.99941	0.475	0.062	SBP	mmhg	Warren et al. 2017 (PMID: 28135244); Ehret et al. 2016 (PMID: 27618452); Surendran et al. 2016 (PMID: 27618447); Ehret et al. 2011 (PMID: 21909115)
rs17037390	1	11860843	G	A	0.99805	0.99708	0.908	0.081	SBP	mmhg	Warren et al. 2017 (PMID: 28135244); Ehret et al. 2016 (PMID: 27618452); Surendran et al. 2016 (PMID: 27618447); Ehret et al. 2011 (PMID: 21909115)
rs7515635	1	42408070	T	C	0.996314	0.98556	0.307	0.044	SBP	mmhg	Warren et al. 2017 (PMID: 28135244); Ehret et al. 2016 (PMID: 27618452); Surendran et al. 2016 (PMID: 27618447); Ehret et al. 2011 (PMID: 21909115)
rs1620668	1	113023980	G	A	0.991795	0.99999	0.535	0.076	SBP	mmhg	Warren et al. 2017 (PMID: 28135244); Ehret et al. 2016 (PMID: 27618452); Surendran et al. 2016 (PMID: 27618447); Ehret et al. 2011 (PMID: 21909115)
rs2932538	1	113216543	G	A	1	0.99997	0.388	0.064	SBP	mmhg	Warren et al. 2017 (PMID: 28135244); Ehret et al. 2016 (PMID: 27618452); Surendran et al. 2016 (PMID: 27618447); Ehret et al. 2011 (PMID: 21909115)
rs2493134	1	230849359	C	T	0.998484	0.99716	0.413	0.058	SBP	mmhg	Warren et al. 2017 (PMID: 28135244); Ehret et al. 2016 (PMID: 27618452); Surendran et al. 2016 (PMID: 27618447); Ehret et al. 2011 (PMID: 21909115)
rs2586886	2	26932031	C	T	1	0.98525	0.404	0.059	SBP	mmhg	Warren et al. 2017 (PMID: 28135244); Ehret et al. 2016 (PMID: 27618452); Surendran et al. 2016 (PMID: 27618447); Ehret et al. 2011 (PMID: 21909115)
rs1371182	2	165099215	C	T	0.994332	0.99774	0.444	0.058	SBP	mmhg	Warren et al. 2017 (PMID: 28135244); Ehret et al. 2016 (PMID: 27618452); Surendran et al. 2016 (PMID: 27618447); Ehret et al. 2011 (PMID: 21909115)
rs2594992	3	11360997	C	A	1	0.99861	0.334	0.06	SBP	mmhg	Warren et al. 2017 (PMID: 28135244); Ehret et al. 2016 (PMID: 27618452); Surendran et al. 2016 (PMID: 27618447); Ehret et al. 2011 (PMID: 21909115)
rs11128722	3	14958126	G	A	0.96192	0.97006	0.31	0.047	SBP	mmhg	Warren et al. 2017 (PMID: 28135244); Ehret et al. 2016 (PMID: 27618452); Surendran et al. 2016 (PMID: 27618447); Ehret et al. 2011 (PMID: 21909115)
rs711737	3	27543655	A	C	0.994366	0.99819	0.334	0.058	SBP	mmhg	Warren et al. 2017 (PMID: 28135244); Ehret et al. 2016 (PMID: 27618452); Surendran et al. 2016 (PMID: 27618447); Ehret et al. 2011 (PMID: 21909115)
rs6442101	3	48130893	T	C	0.999368	0.99197	0.396	0.062	SBP	mmhg	Warren et al. 2017 (PMID: 28135244); Ehret et al. 2016 (PMID: 27618452); Surendran et al. 2016 (PMID: 27618447); Ehret et al. 2011 (PMID: 21909115)
rs6779380	3	169111915	C	T	0.999342	0.9991	0.439	0.06	SBP	mmhg	Warren et al. 2017 (PMID: 28135244); Ehret et al. 2016 (PMID: 27618452); Surendran et al. 2016 (PMID: 27618447); Ehret et al. 2011 (PMID: 21909115)
rs2291435	4	38387395	C	T	0.997519	0.98129	0.344	0.045	SBP	mmhg	Warren et al. 2017 (PMID: 28135244); Ehret et al. 2016 (PMID: 27618452); Surendran et al. 2016 (PMID: 27618447); Ehret et al. 2011 (PMID: 21909115)
rs35529250	4	40428091	C	T	1	0.99722	1.537	0.28	SBP	mmhg	Warren et al. 2017 (PMID: 28135244); Ehret et al. 2016 (PMID: 27618452); Surendran et al. 2016 (PMID: 27618447); Ehret et al. 2011 (PMID: 21909115)
rs1458038	4	81164723	T	C	0.989576	0.99967	0.659	0.065	SBP	mmhg	Warren et al. 2017 (PMID: 28135244); Ehret et al. 2016 (PMID: 27618452); Surendran et al. 2016 (PMID: 27618447); Ehret et al. 2011 (PMID: 21909115)
rs17010957	4	86719165	C	T	0.978165	0.98719	0.498	0.082	SBP	mmhg	Warren et al. 2017 (PMID: 28135244); Ehret et al. 2016 (PMID: 27618452); Surendran et al. 2016 (PMID: 27618447); Ehret et al. 2011 (PMID: 21909115)
rs13107325	4	103188709	C	T	1	0.99461	0.837	0.127	SBP	mmhg	Warren et al. 2017 (PMID: 28135244); Ehret et al. 2016 (PMID: 27618452); Surendran et al. 2016 (PMID: 27618447); Ehret et al. 2011 (PMID: 21909115)
rs4691707	4	156441314	G	A	0.997173	0.99723	0.349	0.06	SBP	mmhg	Warren et al. 2017 (PMID: 28135244); Ehret et al. 2016 (PMID: 27618452); Surendran et al. 2016 (PMID: 27618447); Ehret et al. 2011 (PMID: 21909115)
rs12656497	5	32831939	C	T	0.996299	0.99989	0.487	0.06	SBP	mmhg	Warren et al. 2017 (PMID: 28135244); Ehret et al. 2016 (PMID: 27618452); Surendran et al. 2016 (PMID: 27618447); Ehret et al. 2011 (PMID: 21909115)
rs10077885	5	114390121	C	A	0.999738	0.99617	0.284	0.044	SBP	mmhg	Warren et al. 2017 (PMID: 28135244); Ehret et al. 2016 (PMID: 27618452); Surendran et al. 2016 (PMID: 27618447); Ehret et al. 2011 (PMID: 21909115)
rs1008058	5	122435627	A	G	0.935816	0.99688	0.554	0.088	SBP	mmhg	Warren et al. 2017 (PMID: 28135244); Ehret et al. 2016 (PMID: 27618452); Surendran et al. 2016 (PMID: 27618447); Ehret et al. 2011 (PMID: 21909115)
rs11953630	5	157845402	C	T	0.997349	0.99988	0.412	0.062	SBP	mmhg	Warren et al. 2017 (PMID: 28135244); Ehret et al. 2016 (PMID: 27618452); Surendran et al. 2016 (PMID: 27618447); Ehret et al. 2011 (PMID: 21909115)
rs9349379	6	12903957	A	G	1	0.99953	0.289	0.047	SBP	mmhg	Warren et al. 2017 (PMID: 28135244); Ehret et al. 2016 (PMID: 27618452); Surendran et al. 2016 (PMID: 27618447); Ehret et al. 2011 (PMID: 21909115)
rs1799945	6	26091179	G	C	1	0.99999	0.627	0.092	SBP	mmhg	Warren et al. 2017 (PMID: 28135244); Ehret et al. 2016 (PMID: 27618452); Surendran et al. 2016 (PMID: 27618447); Ehret et al. 2011 (PMID: 21909115)
rs805303	6	31616366	G	A	1	NA	0.376	0.056	SBP	mmhg	Warren et al. 2017 (PMID: 28135244); Ehret et al. 2016 (PMID: 27618452); Surendran et al. 2016 (PMID: 27618447); Ehret et al. 2011 (PMID: 21909115)
rs6919440	6	43352898	G	A	0.999639	0.99651	0.337	0.058	SBP	mmhg	Warren et al. 2017 (PMID: 28135244); Ehret et al. 2016 (PMID: 27618452); Surendran et al. 2016 (PMID: 27618447); Ehret et al. 2011 (PMID: 21909115)
rs1361831	6	127181089	C	T	1	0.9977	0.482	0.058	SBP	mmhg	Warren et al. 2017 (PMID: 28135244); Ehret et al. 2016 (PMID: 27618452); Surendran et al. 2016 (PMID: 27618447); Ehret et al. 2011 (PMID: 21909115)
rs2969070	7	2512545	G	A	0.998776	0.99315	0.298	0.046	SBP	mmhg	Warren et al. 2017 (PMID: 28135244); Ehret et al. 2016 (PMID: 27618452); Surendran et al. 2016 (PMID: 27618447); Ehret et al. 2011 (PMID: 21909115)
rs3735533	7	27245893	C	T	1	0.98994	0.798	0.106	SBP	mmhg	Warren et al. 2017 (PMID: 28135244); Ehret et al. 2016 (PMID: 27618452); Surendran et al. 2016 (PMID: 27618447); Ehret et al. 2011 (PMID: 21909115)
rs12705390	7	106410777	A	G	0.99901	0.9997	0.619	0.069	SBP	mmhg	Warren et al. 2017 (PMID: 28135244); Ehret et al. 2016 (PMID: 27618452); Surendran et al. 2016 (PMID: 27618447); Ehret et al. 2011 (PMID: 21909115)
rs4728142	7	128573967	G	A	1	0.99965	0.224	0.047	SBP	mmhg	Warren et al. 2017 (PMID: 28135244); Ehret et al. 2016 (PMID: 27618452); Surendran et al. 2016 (PMID: 27618447); Ehret et al. 2011 (PMID: 21909115)
rs11556924	7	129663496	C	T	1	0.99963	0.271	0.047	SBP	mmhg	Warren et al. 2017 (PMID: 28135244); Ehret et al. 2016 (PMID: 27618452); Surendran et al. 2016 (PMID: 27618447); Ehret et al. 2011 (PMID: 21909115)
rs2898290	8	11433909	T	C	0.990221	0.99677	0.377	0.058	SBP	mmhg	Warren et al. 2017 (PMID: 28135244); Ehret et al. 2016 (PMID: 27618452); Surendran et al. 2016 (PMID: 27618447); Ehret et al. 2011 (PMID: 21909115)
rs34591516	8	142367087	T	C	1	0.99952	0.636	0.103	SBP	mmhg	Warren et al. 2017 (PMID: 28135244); Ehret et al. 2016 (PMID: 27618452); Surendran et al. 2016 (PMID: 27618447); Ehret et al. 2011 (PMID: 21909115)
rs10760117	9	123586737	T	G	1	0.99985	0.283	0.046	SBP	mmhg	Warren et al. 2017 (PMID: 28135244); Ehret et al. 2016 (PMID: 27618452); Surendran et al. 2016 (PMID: 27618447); Ehret et al. 2011 (PMID: 21909115)
rs6271	9	136522274	C	T	1	0.81017	0.591	0.09	SBP	mmhg	Warren et al. 2017 (PMID: 28135244); Ehret et al. 2016 (PMID: 27618452); Surendran et al. 2016 (PMID: 27618447); Ehret et al. 2011 (PMID: 21909115)
rs4373814	10	18419972	C	G	1	0.9986	0.373	0.057	SBP	mmhg	Warren et al. 2017 (PMID: 28135244); Ehret et al. 2016 (PMID: 27618452); Surendran et al. 2016 (PMID: 27618447); Ehret et al. 2011 (PMID: 21909115)
rs1813353	10	18707448	T	C	0.995063	0.99909	0.569	0.081	SBP	mmhg	Warren et al. 2017 (PMID: 28135244); Ehret et al. 2016 (PMID: 27618452); Surendran et al. 2016 (PMID: 27618447); Ehret et al. 2011 (PMID: 21909115)
rs4590817	10	63467553	G	C	1	1	0.646	0.093	SBP	mmhg	Warren et al. 2017 (PMID: 28135244); Ehret et al. 2016 (PMID: 27618452); Surendran et al. 2016 (PMID: 27618447); Ehret et al. 2011 (PMID: 21909115)
rs12247028	10	75410052	G	A	0.963468	0.84125	0.364	0.063	SBP	mmhg	Warren et al. 2017 (PMID: 28135244); Ehret et al. 2016 (PMID: 27618452); Surendran et al. 2016 (PMID: 27618447); Ehret et al. 2011 (PMID: 21909115)
rs932764	10	95895940	G	A	1	0.99961	0.495	0.059	SBP	mmhg	Warren et al. 2017 (PMID: 28135244); Ehret et al. 2016 (PMID: 27618452); Surendran et al. 2016 (PMID: 27618447); Ehret et al. 2011 (PMID: 21909115)
rs943037	10	104835919	C	T	0.998696	0.99971	1.133	0.105	SBP	mmhg	Warren et al. 2017 (PMID: 28135244); Ehret et al. 2016 (PMID: 27618452); Surendran et al. 2016 (PMID: 27618447); Ehret et al. 2011 (PMID: 21909115)
rs4387287	10	105677897	A	C	1	0.99995	0.338	0.065	SBP	mmhg	Warren et al. 2017 (PMID: 28135244); Ehret et al. 2016 (PMID: 27618452); Surendran et al. 2016 (PMID: 27618447); Ehret et al. 2011 (PMID: 21909115)
rs740746	10	115792787	A	G	0.98953	0.99993	0.486	0.067	SBP	mmhg	Warren et al. 2017 (PMID: 28135244); Ehret et al. 2016 (PMID: 27618452); Surendran et al. 2016 (PMID: 27618447); Ehret et al. 2011 (PMID: 21909115)
rs592373	11	1890990	A	G	0.99568	0.99942	0.484	0.063	SBP	mmhg	Warren et al. 2017 (PMID: 28135244); Ehret et al. 2016 (PMID: 27618452); Surendran et al. 2016 (PMID: 27618447); Ehret et al. 2011 (PMID: 21909115)
rs7129220	11	10350538	A	G	1	0.99977	0.619	0.089	SBP	mmhg	Warren et al. 2017 (PMID: 28135244); Ehret et al. 2016 (PMID: 27618452); Surendran et al. 2016 (PMID: 27618447); Ehret et al. 2011 (PMID: 21909115)
rs1156725	11	16307700	C	T	0.997146	0.99997	0.447	0.072	SBP	mmhg	Warren et al. 2017 (PMID: 28135244); Ehret et al. 2016 (PMID: 27618452); Surendran et al. 2016 (PMID: 27618447); Ehret et al. 2011 (PMID: 21909115)
rs381815	11	16902268	T	C	1	0.99999	0.575	0.088	SBP	mmhg	Warren et al. 2017 (PMID: 28135244); Ehret et al. 2016 (PMID: 27618452); Surendran et al. 2016 (PMID: 27618447); Ehret et al. 2011 (PMID: 21909115)
rs7103648	11	47461783	G	A	0.998366	0.99734	0.335	0.046	SBP	mmhg	Warren et al. 2017 (PMID: 28135244); Ehret et al. 2016 (PMID: 27618452); Surendran et al. 2016 (PMID: 27618447); Ehret et al. 2011 (PMID: 21909115)
rs11229457	11	58207203	C	T	1	1	0.312	0.056	SBP	mmhg	Warren et al. 2017 (PMID: 28135244); Ehret et al. 2016 (PMID: 27618452); Surendran et al. 2016 (PMID: 27618447); Ehret et al. 2011 (PMID: 21909115)
rs751984	11	61278246	T	C	0.98254	0.9678	0.407	0.069	SBP	mmhg	Warren et al. 2017 (PMID: 28135244); Ehret et al. 2016 (PMID: 27618452); Surendran et al. 2016 (PMID: 27618447); Ehret et al. 2011 (PMID: 21909115)
rs3741378	11	65408937	C	T	1	0.99583	0.486	0.084	SBP	mmhg	Warren et al. 2017 (PMID: 28135244); Ehret et al. 2016 (PMID: 27618452); Surendran et al. 2016 (PMID: 27618447); Ehret et al. 2011 (PMID: 21909115)
rs633185	11	100593538	C	G	0.986728	0.99982	0.565	0.066	SBP	mmhg	Warren et al. 2017 (PMID: 28135244); Ehret et al. 2016 (PMID: 27618452); Surendran et al. 2016 (PMID: 27618447); Ehret et al. 2011 (PMID: 21909115)
rs17249754	12	90060586	G	A	1	0.99998	0.928	0.106	SBP	mmhg	Warren et al. 2017 (PMID: 28135244); Ehret et al. 2016 (PMID: 27618452); Surendran et al. 2016 (PMID: 27618447); Ehret et al. 2011 (PMID: 21909115)
rs3184504	12	111884608	T	C	1	0.99946	0.598	0.069	SBP	mmhg	Warren et al. 2017 (PMID: 28135244); Ehret et al. 2016 (PMID: 27618452); Surendran et al. 2016 (PMID: 27618447); Ehret et al. 2011 (PMID: 21909115)
rs1378942	15	75077367	C	A	1	1	0.613	0.062	SBP	mmhg	Warren et al. 2017 (PMID: 28135244); Ehret et al. 2016 (PMID: 27618452); Surendran et al. 2016 (PMID: 27618447); Ehret et al. 2011 (PMID: 21909115)
rs2521501	15	91437388	T	A	0.983024	0.99907	0.65	0.073	SBP	mmhg	Warren et al. 2017 (PMID: 28135244); Ehret et al. 2016 (PMID: 27618452); Surendran et al. 2016 (PMID: 27618447); Ehret et al. 2011 (PMID: 21909115)
rs7213273	17	43155914	G	A	0.9987	0.99934	0.413	0.066	SBP	mmhg	Warren et al. 2017 (PMID: 28135244); Ehret et al. 2016 (PMID: 27618452); Surendran et al. 2016 (PMID: 27618447); Ehret et al. 2011 (PMID: 21909115)
rs17608766	17	45013271	C	T	1	0.99852	0.658	0.083	SBP	mmhg	Warren et al. 2017 (PMID: 28135244); Ehret et al. 2016 (PMID: 27618452); Surendran et al. 2016 (PMID: 27618447); Ehret et al. 2011 (PMID: 21909115)
rs7406910	17	46688256	C	T	1	0.99991	0.456	0.083	SBP	mmhg	Warren et al. 2017 (PMID: 28135244); Ehret et al. 2016 (PMID: 27618452); Surendran et al. 2016 (PMID: 27618447); Ehret et al. 2011 (PMID: 21909115)
rs12940887	17	47402807	T	C	0.996972	0.99994	0.362	0.057	SBP	mmhg	Warren et al. 2017 (PMID: 28135244); Ehret et al. 2016 (PMID: 27618452); Surendran et al. 2016 (PMID: 27618447); Ehret et al. 2011 (PMID: 21909115)
rs12958173	18	42141977	A	C	0.996344	0.99904	0.361	0.049	SBP	mmhg	Warren et al. 2017 (PMID: 28135244); Ehret et al. 2016 (PMID: 27618452); Surendran et al. 2016 (PMID: 27618447); Ehret et al. 2011 (PMID: 21909115)
rs4247374	19	7252756	C	T	1	0.81004	0.593	0.067	SBP	mmhg	Warren et al. 2017 (PMID: 28135244); Ehret et al. 2016 (PMID: 27618452); Surendran et al. 2016 (PMID: 27618447); Ehret et al. 2011 (PMID: 21909115)
rs61760904	19	50139932	T	C	1	0.96868	1.499	0.284	SBP	mmhg	Warren et al. 2017 (PMID: 28135244); Ehret et al. 2016 (PMID: 27618452); Surendran et al. 2016 (PMID: 27618447); Ehret et al. 2011 (PMID: 21909115)
rs1327235	20	10969030	G	A	1	0.99996	0.395	0.059	SBP	mmhg	Warren et al. 2017 (PMID: 28135244); Ehret et al. 2016 (PMID: 27618452); Surendran et al. 2016 (PMID: 27618447); Ehret et al. 2011 (PMID: 21909115)
rs6015450	20	57751117	G	A	0.992881	0.99994	0.896	0.09	SBP	mmhg	Warren et al. 2017 (PMID: 28135244); Ehret et al. 2016 (PMID: 27618452); Surendran et al. 2016 (PMID: 27618447); Ehret et al. 2011 (PMID: 21909115)
rs12627651	21	44760603	A	G	1	0.97933	0.391	0.051	SBP	mmhg	Warren et al. 2017 (PMID: 28135244); Ehret et al. 2016 (PMID: 27618452); Surendran et al. 2016 (PMID: 27618447); Ehret et al. 2011 (PMID: 21909115)
rs880315	1	10796866	C	T	0.981687	0.99941	0.257	0.038	DBP	mmhg	Warren et al. 2017 (PMID: 28135244); Ehret et al. 2016 (PMID: 27618452); Surendran et al. 2016 (PMID: 27618447); Ehret et al. 2011 (PMID: 21909115)
rs17367504	1	11862778	A	G	1	0.99991	0.547	0.061	DBP	mmhg	Warren et al. 2017 (PMID: 28135244); Ehret et al. 2016 (PMID: 27618452); Surendran et al. 2016 (PMID: 27618447); Ehret et al. 2011 (PMID: 21909115)
rs1620668	1	113023980	G	A	0.991795	0.99999	0.285	0.047	DBP	mmhg	Warren et al. 2017 (PMID: 28135244); Ehret et al. 2016 (PMID: 27618452); Surendran et al. 2016 (PMID: 27618447); Ehret et al. 2011 (PMID: 21909115)
rs4245739	1	204518842	A	C	1	0.99843	0.243	0.041	DBP	mmhg	Warren et al. 2017 (PMID: 28135244); Ehret et al. 2016 (PMID: 27618452); Surendran et al. 2016 (PMID: 27618447); Ehret et al. 2011 (PMID: 21909115)
rs2493134	1	230849359	C	T	0.998484	0.99716	0.275	0.036	DBP	mmhg	Warren et al. 2017 (PMID: 28135244); Ehret et al. 2016 (PMID: 27618452); Surendran et al. 2016 (PMID: 27618447); Ehret et al. 2011 (PMID: 21909115)
rs2586886	2	26932031	C	T	1	0.98525	0.254	0.036	DBP	mmhg	Warren et al. 2017 (PMID: 28135244); Ehret et al. 2016 (PMID: 27618452); Surendran et al. 2016 (PMID: 27618447); Ehret et al. 2011 (PMID: 21909115)
rs1975487	2	55809054	G	A	0.974186	0.99705	0.16	0.027	DBP	mmhg	Warren et al. 2017 (PMID: 28135244); Ehret et al. 2016 (PMID: 27618452); Surendran et al. 2016 (PMID: 27618447); Ehret et al. 2011 (PMID: 21909115)
rs772178	2	96963684	G	A	0.997648	0.99397	0.208	0.038	DBP	mmhg	Warren et al. 2017 (PMID: 28135244); Ehret et al. 2016 (PMID: 27618452); Surendran et al. 2016 (PMID: 27618447); Ehret et al. 2011 (PMID: 21909115)
rs1371182	2	165099215	C	T	0.994332	0.99774	0.252	0.036	DBP	mmhg	Warren et al. 2017 (PMID: 28135244); Ehret et al. 2016 (PMID: 27618452); Surendran et al. 2016 (PMID: 27618447); Ehret et al. 2011 (PMID: 21909115)
rs2972146	2	227100698	T	G	1	0.99998	0.172	0.03	DBP	mmhg	Warren et al. 2017 (PMID: 28135244); Ehret et al. 2016 (PMID: 27618452); Surendran et al. 2016 (PMID: 27618447); Ehret et al. 2011 (PMID: 21909115)
rs11128722	3	14958126	G	A	0.96192	0.97006	0.173	0.028	DBP	mmhg	Warren et al. 2017 (PMID: 28135244); Ehret et al. 2016 (PMID: 27618452); Surendran et al. 2016 (PMID: 27618447); Ehret et al. 2011 (PMID: 21909115)
rs13082711	3	27537909	C	T	1	0.99994	0.238	0.04	DBP	mmhg	Warren et al. 2017 (PMID: 28135244); Ehret et al. 2016 (PMID: 27618452); Surendran et al. 2016 (PMID: 27618447); Ehret et al. 2011 (PMID: 21909115)
rs3774372	3	41877414	C	T	1	1	0.367	0.049	DBP	mmhg	Warren et al. 2017 (PMID: 28135244); Ehret et al. 2016 (PMID: 27618452); Surendran et al. 2016 (PMID: 27618447); Ehret et al. 2011 (PMID: 21909115)
rs6442101	3	48130893	T	C	0.999368	0.99197	0.303	0.038	DBP	mmhg	Warren et al. 2017 (PMID: 28135244); Ehret et al. 2016 (PMID: 27618452); Surendran et al. 2016 (PMID: 27618447); Ehret et al. 2011 (PMID: 21909115)
rs918466	3	64710253	G	A	0.998138	0.9995	0.182	0.027	DBP	mmhg	Warren et al. 2017 (PMID: 28135244); Ehret et al. 2016 (PMID: 27618452); Surendran et al. 2016 (PMID: 27618447); Ehret et al. 2011 (PMID: 21909115)
rs16851397	3	141134818	G	A	0.990798	0.99992	0.375	0.068	DBP	mmhg	Warren et al. 2017 (PMID: 28135244); Ehret et al. 2016 (PMID: 27618452); Surendran et al. 2016 (PMID: 27618447); Ehret et al. 2011 (PMID: 21909115)
rs419076	3	169100886	T	C	1	1	0.241	0.034	DBP	mmhg	Warren et al. 2017 (PMID: 28135244); Ehret et al. 2016 (PMID: 27618452); Surendran et al. 2016 (PMID: 27618447); Ehret et al. 2011 (PMID: 21909115)
rs2291435	4	38387395	C	T	0.997519	0.98129	0.156	0.027	DBP	mmhg	Warren et al. 2017 (PMID: 28135244); Ehret et al. 2016 (PMID: 27618452); Surendran et al. 2016 (PMID: 27618447); Ehret et al. 2011 (PMID: 21909115)
rs1458038	4	81164723	T	C	0.989576	0.99967	0.457	0.044	DBP	mmhg	Warren et al. 2017 (PMID: 28135244); Ehret et al. 2016 (PMID: 27618452); Surendran et al. 2016 (PMID: 27618447); Ehret et al. 2011 (PMID: 21909115)
rs13107325	4	103188709	C	T	1	0.99461	0.684	0.081	DBP	mmhg	Warren et al. 2017 (PMID: 28135244); Ehret et al. 2016 (PMID: 27618452); Surendran et al. 2016 (PMID: 27618447); Ehret et al. 2011 (PMID: 21909115)
rs13139571	4	156645513	C	A	1	0.99999	0.26	0.041	DBP	mmhg	Warren et al. 2017 (PMID: 28135244); Ehret et al. 2016 (PMID: 27618452); Surendran et al. 2016 (PMID: 27618447); Ehret et al. 2011 (PMID: 21909115)
rs1173771	5	32815028	G	A	1	0.99995	0.261	0.038	DBP	mmhg	Warren et al. 2017 (PMID: 28135244); Ehret et al. 2016 (PMID: 27618452); Surendran et al. 2016 (PMID: 27618447); Ehret et al. 2011 (PMID: 21909115)
rs10077885	5	114390121	C	A	0.999738	0.99617	0.174	0.026	DBP	mmhg	Warren et al. 2017 (PMID: 28135244); Ehret et al. 2016 (PMID: 27618452); Surendran et al. 2016 (PMID: 27618447); Ehret et al. 2011 (PMID: 21909115)
rs6891344	5	123136656	A	G	0.981204	0.99993	0.231	0.034	DBP	mmhg	Warren et al. 2017 (PMID: 28135244); Ehret et al. 2016 (PMID: 27618452); Surendran et al. 2016 (PMID: 27618447); Ehret et al. 2011 (PMID: 21909115)
rs12521868	5	131784393	G	T	1	0.99992	0.191	0.029	DBP	mmhg	Warren et al. 2017 (PMID: 28135244); Ehret et al. 2016 (PMID: 27618452); Surendran et al. 2016 (PMID: 27618447); Ehret et al. 2011 (PMID: 21909115)
rs11953630	5	157845402	C	T	0.997349	0.99988	0.281	0.039	DBP	mmhg	Warren et al. 2017 (PMID: 28135244); Ehret et al. 2016 (PMID: 27618452); Surendran et al. 2016 (PMID: 27618447); Ehret et al. 2011 (PMID: 21909115)
rs1799945	6	26091179	G	C	1	0.99999	0.457	0.057	DBP	mmhg	Warren et al. 2017 (PMID: 28135244); Ehret et al. 2016 (PMID: 27618452); Surendran et al. 2016 (PMID: 27618447); Ehret et al. 2011 (PMID: 21909115)
rs805303	6	31616366	G	A	1	NA	0.228	0.034	DBP	mmhg	Warren et al. 2017 (PMID: 28135244); Ehret et al. 2016 (PMID: 27618452); Surendran et al. 2016 (PMID: 27618447); Ehret et al. 2011 (PMID: 21909115)
rs2187668	6	32605884	C	T	1	0.43719	0.372	0.057	DBP	mmhg	Warren et al. 2017 (PMID: 28135244); Ehret et al. 2016 (PMID: 27618452); Surendran et al. 2016 (PMID: 27618447); Ehret et al. 2011 (PMID: 21909115)
rs1361831	6	127181089	C	T	1	0.9977	0.271	0.036	DBP	mmhg	Warren et al. 2017 (PMID: 28135244); Ehret et al. 2016 (PMID: 27618452); Surendran et al. 2016 (PMID: 27618447); Ehret et al. 2011 (PMID: 21909115)
rs17080093	6	150997440	C	T	1	0.9998	0.411	0.068	DBP	mmhg	Warren et al. 2017 (PMID: 28135244); Ehret et al. 2016 (PMID: 27618452); Surendran et al. 2016 (PMID: 27618447); Ehret et al. 2011 (PMID: 21909115)
rs2969070	7	2512545	G	A	0.998776	0.99315	0.182	0.027	DBP	mmhg	Warren et al. 2017 (PMID: 28135244); Ehret et al. 2016 (PMID: 27618452); Surendran et al. 2016 (PMID: 27618447); Ehret et al. 2011 (PMID: 21909115)
rs3735533	7	27245893	C	T	1	0.98994	0.445	0.065	DBP	mmhg	Warren et al. 2017 (PMID: 28135244); Ehret et al. 2016 (PMID: 27618452); Surendran et al. 2016 (PMID: 27618447); Ehret et al. 2011 (PMID: 21909115)
rs11556924	7	129663496	C	T	1	0.99963	0.214	0.028	DBP	mmhg	Warren et al. 2017 (PMID: 28135244); Ehret et al. 2016 (PMID: 27618452); Surendran et al. 2016 (PMID: 27618447); Ehret et al. 2011 (PMID: 21909115)
rs687621	9	136137065	A	G	1	0.99985	0.188	0.03	DBP	mmhg	Warren et al. 2017 (PMID: 28135244); Ehret et al. 2016 (PMID: 27618452); Surendran et al. 2016 (PMID: 27618447); Ehret et al. 2011 (PMID: 21909115)
rs6271	9	136522274	C	T	1	0.81017	0.465	0.053	DBP	mmhg	Warren et al. 2017 (PMID: 28135244); Ehret et al. 2016 (PMID: 27618452); Surendran et al. 2016 (PMID: 27618447); Ehret et al. 2011 (PMID: 21909115)
rs4373814	10	18419972	C	G	1	0.9986	0.218	0.035	DBP	mmhg	Warren et al. 2017 (PMID: 28135244); Ehret et al. 2016 (PMID: 27618452); Surendran et al. 2016 (PMID: 27618447); Ehret et al. 2011 (PMID: 21909115)
rs1813353	10	18707448	T	C	0.995063	0.99909	0.415	0.052	DBP	mmhg	Warren et al. 2017 (PMID: 28135244); Ehret et al. 2016 (PMID: 27618452); Surendran et al. 2016 (PMID: 27618447); Ehret et al. 2011 (PMID: 21909115)
rs4590817	10	63467553	G	C	1	1	0.419	0.059	DBP	mmhg	Warren et al. 2017 (PMID: 28135244); Ehret et al. 2016 (PMID: 27618452); Surendran et al. 2016 (PMID: 27618447); Ehret et al. 2011 (PMID: 21909115)
rs10995311	10	64564934	C	G	0.989553	0.99999	0.21	0.03	DBP	mmhg	Warren et al. 2017 (PMID: 28135244); Ehret et al. 2016 (PMID: 27618452); Surendran et al. 2016 (PMID: 27618447); Ehret et al. 2011 (PMID: 21909115)
rs932764	10	95895940	G	A	1	0.99961	0.224	0.036	DBP	mmhg	Warren et al. 2017 (PMID: 28135244); Ehret et al. 2016 (PMID: 27618452); Surendran et al. 2016 (PMID: 27618447); Ehret et al. 2011 (PMID: 21909115)
rs943037	10	104835919	C	T	0.998696	0.99971	0.482	0.064	DBP	mmhg	Warren et al. 2017 (PMID: 28135244); Ehret et al. 2016 (PMID: 27618452); Surendran et al. 2016 (PMID: 27618447); Ehret et al. 2011 (PMID: 21909115)
rs740746	10	115792787	A	G	0.98953	0.99993	0.32	0.041	DBP	mmhg	Warren et al. 2017 (PMID: 28135244); Ehret et al. 2016 (PMID: 27618452); Surendran et al. 2016 (PMID: 27618447); Ehret et al. 2011 (PMID: 21909115)
rs592373	11	1890990	A	G	0.99568	0.99942	0.282	0.039	DBP	mmhg	Warren et al. 2017 (PMID: 28135244); Ehret et al. 2016 (PMID: 27618452); Surendran et al. 2016 (PMID: 27618447); Ehret et al. 2011 (PMID: 21909115)
rs110419	11	8252853	A	G	1	0.99914	0.159	0.029	DBP	mmhg	Warren et al. 2017 (PMID: 28135244); Ehret et al. 2016 (PMID: 27618452); Surendran et al. 2016 (PMID: 27618447); Ehret et al. 2011 (PMID: 21909115)
rs1450271	11	10356115	T	C	0.998442	0.98659	0.199	0.036	DBP	mmhg	Warren et al. 2017 (PMID: 28135244); Ehret et al. 2016 (PMID: 27618452); Surendran et al. 2016 (PMID: 27618447); Ehret et al. 2011 (PMID: 21909115)
rs381815	11	16902268	T	C	1	0.99999	0.348	0.056	DBP	mmhg	Warren et al. 2017 (PMID: 28135244); Ehret et al. 2016 (PMID: 27618452); Surendran et al. 2016 (PMID: 27618447); Ehret et al. 2011 (PMID: 21909115)
rs7103648	11	47461783	G	A	0.998366	0.99734	0.241	0.027	DBP	mmhg	Warren et al. 2017 (PMID: 28135244); Ehret et al. 2016 (PMID: 27618452); Surendran et al. 2016 (PMID: 27618447); Ehret et al. 2011 (PMID: 21909115)
rs751984	11	61278246	T	C	0.98254	0.9678	0.376	0.041	DBP	mmhg	Warren et al. 2017 (PMID: 28135244); Ehret et al. 2016 (PMID: 27618452); Surendran et al. 2016 (PMID: 27618447); Ehret et al. 2011 (PMID: 21909115)
rs633185	11	100593538	C	G	0.986728	0.99982	0.328	0.041	DBP	mmhg	Warren et al. 2017 (PMID: 28135244); Ehret et al. 2016 (PMID: 27618452); Surendran et al. 2016 (PMID: 27618447); Ehret et al. 2011 (PMID: 21909115)
rs3752728	12	20192972	A	G	1	0.99926	0.319	0.04	DBP	mmhg	Warren et al. 2017 (PMID: 28135244); Ehret et al. 2016 (PMID: 27618452); Surendran et al. 2016 (PMID: 27618447); Ehret et al. 2011 (PMID: 21909115)
rs7302981	12	50537815	A	G	1	0.9997	0.249	0.029	DBP	mmhg	Warren et al. 2017 (PMID: 28135244); Ehret et al. 2016 (PMID: 27618452); Surendran et al. 2016 (PMID: 27618447); Ehret et al. 2011 (PMID: 21909115)
rs17249754	12	90060586	G	A	1	0.99998	0.522	0.068	DBP	mmhg	Warren et al. 2017 (PMID: 28135244); Ehret et al. 2016 (PMID: 27618452); Surendran et al. 2016 (PMID: 27618447); Ehret et al. 2011 (PMID: 21909115)
rs3184504	12	111884608	T	C	1	0.99946	0.448	0.043	DBP	mmhg	Warren et al. 2017 (PMID: 28135244); Ehret et al. 2016 (PMID: 27618452); Surendran et al. 2016 (PMID: 27618447); Ehret et al. 2011 (PMID: 21909115)
rs10850411	12	115387796	T	C	1	0.99994	0.253	0.041	DBP	mmhg	Warren et al. 2017 (PMID: 28135244); Ehret et al. 2016 (PMID: 27618452); Surendran et al. 2016 (PMID: 27618447); Ehret et al. 2011 (PMID: 21909115)
rs2891546	12	115552499	G	A	0.997495	0.97159	0.38	0.061	DBP	mmhg	Warren et al. 2017 (PMID: 28135244); Ehret et al. 2016 (PMID: 27618452); Surendran et al. 2016 (PMID: 27618447); Ehret et al. 2011 (PMID: 21909115)
rs1060105	12	123806219	C	T	1	0.99961	0.182	0.036	DBP	mmhg	Warren et al. 2017 (PMID: 28135244); Ehret et al. 2016 (PMID: 27618452); Surendran et al. 2016 (PMID: 27618447); Ehret et al. 2011 (PMID: 21909115)
rs1378942	15	75077367	C	A	1	1	0.416	0.039	DBP	mmhg	Warren et al. 2017 (PMID: 28135244); Ehret et al. 2016 (PMID: 27618452); Surendran et al. 2016 (PMID: 27618447); Ehret et al. 2011 (PMID: 21909115)
rs2521501	15	91437388	T	A	0.983024	0.99907	0.359	0.045	DBP	mmhg	Warren et al. 2017 (PMID: 28135244); Ehret et al. 2016 (PMID: 27618452); Surendran et al. 2016 (PMID: 27618447); Ehret et al. 2011 (PMID: 21909115)
rs1126464	16	89704365	C	G	1	0.99839	0.275	0.034	DBP	mmhg	Warren et al. 2017 (PMID: 28135244); Ehret et al. 2016 (PMID: 27618452); Surendran et al. 2016 (PMID: 27618447); Ehret et al. 2011 (PMID: 21909115)
rs12940887	17	47402807	T	C	0.996972	0.99994	0.27	0.035	DBP	mmhg	Warren et al. 2017 (PMID: 28135244); Ehret et al. 2016 (PMID: 27618452); Surendran et al. 2016 (PMID: 27618447); Ehret et al. 2011 (PMID: 21909115)
rs8068318	17	59483766	T	C	1	0.99993	0.262	0.032	DBP	mmhg	Warren et al. 2017 (PMID: 28135244); Ehret et al. 2016 (PMID: 27618452); Surendran et al. 2016 (PMID: 27618447); Ehret et al. 2011 (PMID: 21909115)
rs12958173	18	42141977	A	C	0.996344	0.99904	0.179	0.029	DBP	mmhg	Warren et al. 2017 (PMID: 28135244); Ehret et al. 2016 (PMID: 27618452); Surendran et al. 2016 (PMID: 27618447); Ehret et al. 2011 (PMID: 21909115)
rs4247374	19	7252756	C	T	1	0.81004	0.385	0.04	DBP	mmhg	Warren et al. 2017 (PMID: 28135244); Ehret et al. 2016 (PMID: 27618452); Surendran et al. 2016 (PMID: 27618447); Ehret et al. 2011 (PMID: 21909115)
rs17638167	19	11584818	C	T	1	0.89747	0.348	0.063	DBP	mmhg	Warren et al. 2017 (PMID: 28135244); Ehret et al. 2016 (PMID: 27618452); Surendran et al. 2016 (PMID: 27618447); Ehret et al. 2011 (PMID: 21909115)
rs2304130	19	19789528	G	A	1	0.99958	0.292	0.052	DBP	mmhg	Warren et al. 2017 (PMID: 28135244); Ehret et al. 2016 (PMID: 27618452); Surendran et al. 2016 (PMID: 27618447); Ehret et al. 2011 (PMID: 21909115)
rs1327235	20	10969030	G	A	1	0.99996	0.308	0.036	DBP	mmhg	Warren et al. 2017 (PMID: 28135244); Ehret et al. 2016 (PMID: 27618452); Surendran et al. 2016 (PMID: 27618447); Ehret et al. 2011 (PMID: 21909115)
rs867186	20	33764554	A	G	1	0.99996	0.265	0.047	DBP	mmhg	Warren et al. 2017 (PMID: 28135244); Ehret et al. 2016 (PMID: 27618452); Surendran et al. 2016 (PMID: 27618447); Ehret et al. 2011 (PMID: 21909115)
rs6095241	20	47308798	G	A	0.998573	0.99995	0.168	0.029	DBP	mmhg	Warren et al. 2017 (PMID: 28135244); Ehret et al. 2016 (PMID: 27618452); Surendran et al. 2016 (PMID: 27618447); Ehret et al. 2011 (PMID: 21909115)
rs6015450	20	57751117	G	A	0.992881	0.99994	0.557	0.056	DBP	mmhg	Warren et al. 2017 (PMID: 28135244); Ehret et al. 2016 (PMID: 27618452); Surendran et al. 2016 (PMID: 27618447); Ehret et al. 2011 (PMID: 21909115)
rs12627651	21	44760603	A	G	1	0.97933	0.204	0.03	DBP	mmhg	Warren et al. 2017 (PMID: 28135244); Ehret et al. 2016 (PMID: 27618452); Surendran et al. 2016 (PMID: 27618447); Ehret et al. 2011 (PMID: 21909115)

## Sheet: Suppl_Table 03
Table S3: Summary of the study and SNPs used to construct the allele score for blood pressure in the sensitivity analysis for the HUNT cohort
SNP	Chromosome	Position (hg19)	Effect allele	Other allele	Rsq	Effect	Standard Error	Trait	Units	Ref.
rs880315	1	10796866	C	T	0.99941	0.5076	0.0323	SBP	mmhg	Evangelou et al. 2018 (PMID: 30224653)
rs17367504	1	11862778	A	G	0.99991	0.8968	0.0413	SBP	mmhg	Evangelou et al. 2018 (PMID: 30224653)
rs76719272	1	156129796	C	T	0.96917	0.2738	0.0461	SBP	mmhg	Evangelou et al. 2018 (PMID: 30224653)
rs3820068	1	15798197	A	G	0.98985	0.2935	0.0387	SBP	mmhg	Evangelou et al. 2018 (PMID: 30224653)
rs7796	1	1684169	C	G	0.98634	0.3385	0.0314	SBP	mmhg	Evangelou et al. 2018 (PMID: 30224653)
rs1043069	1	180859368	T	G	0.98457	0.234	0.0311	SBP	mmhg	Evangelou et al. 2018 (PMID: 30224653)
rs4651224	1	184585182	T	C	0.99094	0.1986	0.0306	SBP	mmhg	Evangelou et al. 2018 (PMID: 30224653)
rs12042924	1	197297417	C	T	0.97098	0.1807	0.0303	SBP	mmhg	Evangelou et al. 2018 (PMID: 30224653)
rs7555285	1	209970355	C	G	0.99928	0.2294	0.0376	SBP	mmhg	Evangelou et al. 2018 (PMID: 30224653)
rs2807337	1	22577371	T	C	0.9995	0.1864	0.0314	SBP	mmhg	Evangelou et al. 2018 (PMID: 30224653)
rs79598313	1	27284913	T	C	0.98934	0.6651	0.0996	SBP	mmhg	Evangelou et al. 2018 (PMID: 30224653)
rs3737801	1	27960832	C	G	0.92996	0.3886	0.0601	SBP	mmhg	Evangelou et al. 2018 (PMID: 30224653)
rs11210029	1	41865293	G	A	0.99906	0.203	0.0313	SBP	mmhg	Evangelou et al. 2018 (PMID: 30224653)
rs7515635	1	42408070	T	C	0.98556	0.2509	0.0303	SBP	mmhg	Evangelou et al. 2018 (PMID: 30224653)
rs839755	1	43856410	C	A	0.99975	0.2665	0.0308	SBP	mmhg	Evangelou et al. 2018 (PMID: 30224653)
rs11579440	1	49052423	T	C	0.96956	0.2674	0.0425	SBP	mmhg	Evangelou et al. 2018 (PMID: 30224653)
rs10923038	1	88651771	A	C	0.98777	0.2008	0.0313	SBP	mmhg	Evangelou et al. 2018 (PMID: 30224653)
rs10922502	1	89360158	G	A	0.99971	0.2863	0.0313	SBP	mmhg	Evangelou et al. 2018 (PMID: 30224653)
rs7514579	1	94051350	A	C	0.9973	0.2243	0.0361	SBP	mmhg	Evangelou et al. 2018 (PMID: 30224653)
rs6723509	2	122000745	T	C	0.99609	0.2531	0.0438	SBP	mmhg	Evangelou et al. 2018 (PMID: 30224653)
rs55732192	2	162278233	G	T	0.9843	0.3358	0.0521	SBP	mmhg	Evangelou et al. 2018 (PMID: 30224653)
rs1446468	2	164963486	C	T	0.99992	0.5063	0.0304	SBP	mmhg	Evangelou et al. 2018 (PMID: 30224653)
rs6712203	2	165557318	C	T	0.9926	0.2092	0.0313	SBP	mmhg	Evangelou et al. 2018 (PMID: 30224653)
rs11694601	2	174949358	G	A	0.99423	0.1909	0.0309	SBP	mmhg	Evangelou et al. 2018 (PMID: 30224653)
rs1837164	2	178716601	A	T	0.99969	0.1824	0.0311	SBP	mmhg	Evangelou et al. 2018 (PMID: 30224653)
rs1486236	2	180739450	C	A	0.99038	0.2339	0.0321	SBP	mmhg	Evangelou et al. 2018 (PMID: 30224653)
rs6739913	2	185033065	G	A	0.99973	0.1824	0.0334	SBP	mmhg	Evangelou et al. 2018 (PMID: 30224653)
rs28558491	2	187816321	C	T	0.99374	0.2114	0.0343	SBP	mmhg	Evangelou et al. 2018 (PMID: 30224653)
rs67720684	2	18975439	A	C	0.99884	0.1943	0.0353	SBP	mmhg	Evangelou et al. 2018 (PMID: 30224653)
rs1344653	2	19730845	G	A	0.99979	0.2534	0.03	SBP	mmhg	Evangelou et al. 2018 (PMID: 30224653)
rs296797	2	201102905	T	C	0.99994	0.2161	0.0308	SBP	mmhg	Evangelou et al. 2018 (PMID: 30224653)
rs55780018	2	208526140	C	T	0.9927	0.2784	0.031	SBP	mmhg	Evangelou et al. 2018 (PMID: 30224653)
rs1047891	2	211540507	C	A	0.95946	0.2528	0.0328	SBP	mmhg	Evangelou et al. 2018 (PMID: 30224653)
rs12694277	2	213188795	C	T	0.96051	0.2018	0.0335	SBP	mmhg	Evangelou et al. 2018 (PMID: 30224653)
rs2972146	2	227100698	T	G	0.99998	0.2532	0.0313	SBP	mmhg	Evangelou et al. 2018 (PMID: 30224653)
rs1044822	2	230629138	C	T	0.9946	0.248	0.0424	SBP	mmhg	Evangelou et al. 2018 (PMID: 30224653)
rs139354822	2	242344695	T	C	0.89569	0.6115	0.0975	SBP	mmhg	Evangelou et al. 2018 (PMID: 30224653)
rs55701159	2	25139596	T	G	0.98506	0.3959	0.0481	SBP	mmhg	Evangelou et al. 2018 (PMID: 30224653)
rs1275988	2	26914364	C	T	0.99714	0.541	0.0308	SBP	mmhg	Evangelou et al. 2018 (PMID: 30224653)
rs9678851	2	27887034	C	A	0.9997	0.1722	0.0307	SBP	mmhg	Evangelou et al. 2018 (PMID: 30224653)
rs7562	2	28635740	T	C	0.99076	0.2313	0.0305	SBP	mmhg	Evangelou et al. 2018 (PMID: 30224653)
rs13420463	2	37517566	A	G	0.99886	0.3143	0.036	SBP	mmhg	Evangelou et al. 2018 (PMID: 30224653)
rs35590893	2	43716933	G	A	0.99165	0.2374	0.0336	SBP	mmhg	Evangelou et al. 2018 (PMID: 30224653)
rs10189186	2	53025757	A	G	0.99756	0.1893	0.0302	SBP	mmhg	Evangelou et al. 2018 (PMID: 30224653)
rs2300481	2	66782467	T	C	0.97697	0.1981	0.031	SBP	mmhg	Evangelou et al. 2018 (PMID: 30224653)
rs72847885	2	86326717	A	G	0.994	0.2413	0.0318	SBP	mmhg	Evangelou et al. 2018 (PMID: 30224653)
rs347591	3	11290122	T	G	0.99734	0.3181	0.032	SBP	mmhg	Evangelou et al. 2018 (PMID: 30224653)
rs6438857	3	124557643	T	C	0.98921	0.2736	0.0305	SBP	mmhg	Evangelou et al. 2018 (PMID: 30224653)
rs9875380	3	132780356	C	T	0.99837	0.1752	0.0302	SBP	mmhg	Evangelou et al. 2018 (PMID: 30224653)
rs863930	3	135949737	G	T	0.99837	0.1886	0.0302	SBP	mmhg	Evangelou et al. 2018 (PMID: 30224653)
rs11128722	3	14958126	G	A	0.97006	0.2865	0.0309	SBP	mmhg	Evangelou et al. 2018 (PMID: 30224653)
rs143112823	3	154707967	G	A	0.95998	0.4171	0.0557	SBP	mmhg	Evangelou et al. 2018 (PMID: 30224653)
rs262986	3	183435713	G	A	0.98704	0.2371	0.0305	SBP	mmhg	Evangelou et al. 2018 (PMID: 30224653)
rs12638085	3	30405936	A	T	0.99692	0.2189	0.0318	SBP	mmhg	Evangelou et al. 2018 (PMID: 30224653)
rs267517	3	37539090	G	A	0.99495	0.261	0.0313	SBP	mmhg	Evangelou et al. 2018 (PMID: 30224653)
rs6788984	3	41107173	A	G	0.97746	0.2999	0.0432	SBP	mmhg	Evangelou et al. 2018 (PMID: 30224653)
rs6774721	3	49381898	G	A	0.99761	0.2519	0.0443	SBP	mmhg	Evangelou et al. 2018 (PMID: 30224653)
rs4499560	3	70920485	T	A	0.99829	0.2199	0.0326	SBP	mmhg	Evangelou et al. 2018 (PMID: 30224653)
rs9857362	3	74710462	A	C	0.9808	0.1727	0.0306	SBP	mmhg	Evangelou et al. 2018 (PMID: 30224653)
rs1375564	3	85656311	T	C	0.99928	0.2579	0.0315	SBP	mmhg	Evangelou et al. 2018 (PMID: 30224653)
rs13112725	4	106911742	C	G	0.98388	0.4137	0.0358	SBP	mmhg	Evangelou et al. 2018 (PMID: 30224653)
rs3097937	4	124794644	A	T	0.99983	0.2226	0.0381	SBP	mmhg	Evangelou et al. 2018 (PMID: 30224653)
rs7439567	4	138464842	T	C	0.99227	0.2537	0.0309	SBP	mmhg	Evangelou et al. 2018 (PMID: 30224653)
rs72719160	4	144051276	T	A	0.99955	0.2243	0.0324	SBP	mmhg	Evangelou et al. 2018 (PMID: 30224653)
rs6823767	4	151295085	C	T	0.98806	0.2129	0.0341	SBP	mmhg	Evangelou et al. 2018 (PMID: 30224653)
rs17035181	4	157678511	T	G	0.99865	0.3074	0.0429	SBP	mmhg	Evangelou et al. 2018 (PMID: 30224653)
rs2610990	4	18008232	G	A	0.99011	0.2903	0.0343	SBP	mmhg	Evangelou et al. 2018 (PMID: 30224653)
rs2291435	4	38387395	C	T	0.98129	0.262	0.0303	SBP	mmhg	Evangelou et al. 2018 (PMID: 30224653)
rs12511987	4	46595623	G	T	0.9908	0.2329	0.0399	SBP	mmhg	Evangelou et al. 2018 (PMID: 30224653)
rs10008637	4	77414144	T	C	0.99543	0.2157	0.0302	SBP	mmhg	Evangelou et al. 2018 (PMID: 30224653)
rs2014912	4	86715670	T	C	0.98687	0.4772	0.042	SBP	mmhg	Evangelou et al. 2018 (PMID: 30224653)
rs13149209	4	89750668	T	C	0.98848	0.281	0.0367	SBP	mmhg	Evangelou et al. 2018 (PMID: 30224653)
rs1347345	4	95938386	G	A	0.99923	0.1806	0.0312	SBP	mmhg	Evangelou et al. 2018 (PMID: 30224653)
rs10077885	5	114390121	C	A	0.99617	0.259	0.0308	SBP	mmhg	Evangelou et al. 2018 (PMID: 30224653)
rs13359291	5	122476457	A	G	0.99934	0.4333	0.0415	SBP	mmhg	Evangelou et al. 2018 (PMID: 30224653)
rs62373688	5	127352807	A	T	0.99306	0.2742	0.0454	SBP	mmhg	Evangelou et al. 2018 (PMID: 30224653)
rs6595838	5	127868199	A	G	0.99839	0.3229	0.0331	SBP	mmhg	Evangelou et al. 2018 (PMID: 30224653)
rs10069690	5	1279790	T	C	0.99838	0.3098	0.0369	SBP	mmhg	Evangelou et al. 2018 (PMID: 30224653)
rs702395	5	140086677	T	C	0.99945	0.2318	0.0305	SBP	mmhg	Evangelou et al. 2018 (PMID: 30224653)
rs1650911	5	141740620	C	G	0.995	0.2549	0.0368	SBP	mmhg	Evangelou et al. 2018 (PMID: 30224653)
rs11953630	5	157845402	C	T	0.99988	0.4529	0.032	SBP	mmhg	Evangelou et al. 2018 (PMID: 30224653)
rs12153395	5	179411477	G	A	0.98028	0.3303	0.0486	SBP	mmhg	Evangelou et al. 2018 (PMID: 30224653)
rs1173771	5	32815028	G	A	0.99995	0.6321	0.0307	SBP	mmhg	Evangelou et al. 2018 (PMID: 30224653)
rs4957026	5	361148	A	G	0.9987	0.1982	0.0323	SBP	mmhg	Evangelou et al. 2018 (PMID: 30224653)
rs1694068	5	53283630	A	T	0.99834	0.2657	0.0311	SBP	mmhg	Evangelou et al. 2018 (PMID: 30224653)
rs13179413	5	55868097	T	C	0.95535	0.2238	0.0347	SBP	mmhg	Evangelou et al. 2018 (PMID: 30224653)
rs6875372	5	64079015	A	T	0.96987	0.1886	0.0303	SBP	mmhg	Evangelou et al. 2018 (PMID: 30224653)
rs4286632	5	66291370	A	G	0.99502	0.211	0.0343	SBP	mmhg	Evangelou et al. 2018 (PMID: 30224653)
rs246973	5	68007803	T	C	0.96541	0.2479	0.0335	SBP	mmhg	Evangelou et al. 2018 (PMID: 30224653)
rs10059921	5	87514515	G	T	0.86314	0.4248	0.0587	SBP	mmhg	Evangelou et al. 2018 (PMID: 30224653)
rs709668	5	96174186	G	A	0.99676	0.2943	0.0377	SBP	mmhg	Evangelou et al. 2018 (PMID: 30224653)
rs1871190	5	97953719	T	G	0.96365	0.1954	0.0324	SBP	mmhg	Evangelou et al. 2018 (PMID: 30224653)
rs10782230	6	126228512	A	G	0.99658	0.2106	0.0302	SBP	mmhg	Evangelou et al. 2018 (PMID: 30224653)
rs9885632	6	131311909	T	C	0.99869	0.2358	0.0341	SBP	mmhg	Evangelou et al. 2018 (PMID: 30224653)
rs7765526	6	147713764	A	G	0.99634	0.201	0.0307	SBP	mmhg	Evangelou et al. 2018 (PMID: 30224653)
rs2745599	6	1613686	A	G	0.99748	0.2164	0.0317	SBP	mmhg	Evangelou et al. 2018 (PMID: 30224653)
rs9368222	6	20686996	A	C	0.99989	0.2281	0.0339	SBP	mmhg	Evangelou et al. 2018 (PMID: 30224653)
rs6911827	6	22130601	T	C	0.99868	0.2378	0.0306	SBP	mmhg	Evangelou et al. 2018 (PMID: 30224653)
rs1563788	6	43308363	T	C	0.99892	0.3385	0.0332	SBP	mmhg	Evangelou et al. 2018 (PMID: 30224653)
rs78648104	6	50683009	C	T	0.9996	0.4287	0.0541	SBP	mmhg	Evangelou et al. 2018 (PMID: 30224653)
rs9449350	6	82281417	C	T	0.99877	0.2189	0.0323	SBP	mmhg	Evangelou et al. 2018 (PMID: 30224653)
rs35410524	6	96885405	T	C	0.99786	0.3368	0.0387	SBP	mmhg	Evangelou et al. 2018 (PMID: 30224653)
rs17477177	7	106411858	C	T	0.99984	0.7351	0.0375	SBP	mmhg	Evangelou et al. 2018 (PMID: 30224653)
rs4728142	7	128573967	G	A	0.99965	0.1814	0.0305	SBP	mmhg	Evangelou et al. 2018 (PMID: 30224653)
rs34072724	7	130432469	G	A	0.99844	0.2422	0.0303	SBP	mmhg	Evangelou et al. 2018 (PMID: 30224653)
rs13238550	7	131059056	A	G	0.99936	0.2572	0.0309	SBP	mmhg	Evangelou et al. 2018 (PMID: 30224653)
rs141212865	7	139404666	A	C	0.98677	0.301	0.0387	SBP	mmhg	Evangelou et al. 2018 (PMID: 30224653)
rs11771693	7	150050111	A	G	0.98184	0.183	0.0326	SBP	mmhg	Evangelou et al. 2018 (PMID: 30224653)
rs10224002	7	151415041	G	A	0.99968	0.3672	0.0337	SBP	mmhg	Evangelou et al. 2018 (PMID: 30224653)
rs1870735	7	155744303	C	G	0.98211	0.206	0.0311	SBP	mmhg	Evangelou et al. 2018 (PMID: 30224653)
rs6959688	7	1966831	G	A	0.98518	0.2344	0.031	SBP	mmhg	Evangelou et al. 2018 (PMID: 30224653)
rs12979	7	24738164	C	G	0.99718	0.2739	0.0449	SBP	mmhg	Evangelou et al. 2018 (PMID: 30224653)
rs6969780	7	27159136	C	G	0.99998	0.2957	0.0526	SBP	mmhg	Evangelou et al. 2018 (PMID: 30224653)
rs73049928	7	4669949	G	A	0.97643	0.2382	0.0392	SBP	mmhg	Evangelou et al. 2018 (PMID: 30224653)
rs6963105	7	75097488	G	A	0.93683	0.1892	0.0321	SBP	mmhg	Evangelou et al. 2018 (PMID: 30224653)
rs848445	7	77572461	C	T	0.98687	0.2025	0.0339	SBP	mmhg	Evangelou et al. 2018 (PMID: 30224653)
rs1986971	8	10268736	A	G	0.97348	0.2565	0.0334	SBP	mmhg	Evangelou et al. 2018 (PMID: 30224653)
rs142449193	8	102750597	C	T	0.9864	0.4549	0.074	SBP	mmhg	Evangelou et al. 2018 (PMID: 30224653)
rs35783704	8	105966258	G	A	0.98981	0.4619	0.0507	SBP	mmhg	Evangelou et al. 2018 (PMID: 30224653)
rs2898290	8	11433909	T	C	0.99677	0.3123	0.0304	SBP	mmhg	Evangelou et al. 2018 (PMID: 30224653)
rs62523863	8	126520544	A	G	0.98344	0.2689	0.0368	SBP	mmhg	Evangelou et al. 2018 (PMID: 30224653)
rs4598218	8	129483956	T	C	0.98948	0.1911	0.0313	SBP	mmhg	Evangelou et al. 2018 (PMID: 30224653)
rs4129585	8	143312933	A	C	0.99249	0.1862	0.0305	SBP	mmhg	Evangelou et al. 2018 (PMID: 30224653)
rs4875958	8	1721090	A	G	0.9994	0.2256	0.0336	SBP	mmhg	Evangelou et al. 2018 (PMID: 30224653)
rs6557876	8	25900675	C	T	0.99848	0.4156	0.0349	SBP	mmhg	Evangelou et al. 2018 (PMID: 30224653)
rs2979470	8	30288272	T	C	0.99797	0.1991	0.0302	SBP	mmhg	Evangelou et al. 2018 (PMID: 30224653)
rs1906672	8	38130025	A	G	0.99912	0.2966	0.0358	SBP	mmhg	Evangelou et al. 2018 (PMID: 30224653)
rs4873492	8	51947549	T	C	0.98242	0.3431	0.0403	SBP	mmhg	Evangelou et al. 2018 (PMID: 30224653)
rs2354862	8	64501744	A	C	0.99717	0.2507	0.0317	SBP	mmhg	Evangelou et al. 2018 (PMID: 30224653)
rs13253358	8	68920135	T	C	0.99416	0.2127	0.033	SBP	mmhg	Evangelou et al. 2018 (PMID: 30224653)
rs72688070	8	81393697	C	T	0.99431	0.2705	0.0406	SBP	mmhg	Evangelou et al. 2018 (PMID: 30224653)
rs61040371	8	8503700	T	C	0.99882	0.1836	0.0314	SBP	mmhg	Evangelou et al. 2018 (PMID: 30224653)
rs62526122	8	92769569	A	G	0.96067	0.2108	0.0345	SBP	mmhg	Evangelou et al. 2018 (PMID: 30224653)
rs4582532	8	95969257	G	A	0.99703	0.2003	0.0303	SBP	mmhg	Evangelou et al. 2018 (PMID: 30224653)
rs62491354	8	9730663	A	G	0.99552	0.3087	0.0443	SBP	mmhg	Evangelou et al. 2018 (PMID: 30224653)
rs111245230	9	113169775	C	T	0.99995	0.7486	0.0834	SBP	mmhg	Evangelou et al. 2018 (PMID: 30224653)
rs7861040	9	127044135	G	C	0.99729	0.1888	0.031	SBP	mmhg	Evangelou et al. 2018 (PMID: 30224653)
rs7023828	9	128498594	C	T	0.99565	0.2595	0.0306	SBP	mmhg	Evangelou et al. 2018 (PMID: 30224653)
rs1891730	9	130309028	C	T	0.9842	0.1812	0.0314	SBP	mmhg	Evangelou et al. 2018 (PMID: 30224653)
rs520015	9	211762	C	G	0.98369	0.2003	0.0301	SBP	mmhg	Evangelou et al. 2018 (PMID: 30224653)
rs9886665	9	22942770	T	C	0.9738	0.2048	0.0343	SBP	mmhg	Evangelou et al. 2018 (PMID: 30224653)
rs28558845	9	4334791	G	C	0.96701	0.2569	0.0422	SBP	mmhg	Evangelou et al. 2018 (PMID: 30224653)
rs60191654	9	753648	G	A	0.99491	0.2382	0.0385	SBP	mmhg	Evangelou et al. 2018 (PMID: 30224653)
rs1332813	9	9350706	T	C	0.99933	0.2203	0.0314	SBP	mmhg	Evangelou et al. 2018 (PMID: 30224653)
rs7045409	9	95201540	T	A	0.99882	0.1862	0.0313	SBP	mmhg	Evangelou et al. 2018 (PMID: 30224653)
rs112184198	10	102604514	G	A	0.96294	0.6626	0.0498	SBP	mmhg	Evangelou et al. 2018 (PMID: 30224653)
rs11191548	10	104846178	T	C	0.99991	1.0983	0.0553	SBP	mmhg	Evangelou et al. 2018 (PMID: 30224653)
rs11197813	10	118523933	G	A	0.9987	0.182	0.033	SBP	mmhg	Evangelou et al. 2018 (PMID: 30224653)
rs11592107	10	122968964	A	G	0.99673	0.3024	0.0326	SBP	mmhg	Evangelou et al. 2018 (PMID: 30224653)
rs72834453	10	124235226	G	T	0.97241	0.3246	0.0465	SBP	mmhg	Evangelou et al. 2018 (PMID: 30224653)
rs7912283	10	133773019	G	A	0.99663	0.2144	0.0322	SBP	mmhg	Evangelou et al. 2018 (PMID: 30224653)
rs1133400	10	134459388	G	A	0.99595	0.2975	0.0376	SBP	mmhg	Evangelou et al. 2018 (PMID: 30224653)
rs3802517	10	28233469	A	T	0.9995	0.2527	0.0301	SBP	mmhg	Evangelou et al. 2018 (PMID: 30224653)
rs12572586	10	74751579	C	T	0.94314	0.3899	0.0642	SBP	mmhg	Evangelou et al. 2018 (PMID: 30224653)
rs77413490	10	89681688	T	G	0.98255	0.4489	0.0764	SBP	mmhg	Evangelou et al. 2018 (PMID: 30224653)
rs11187142	10	94468685	T	C	0.9972	0.3312	0.0496	SBP	mmhg	Evangelou et al. 2018 (PMID: 30224653)
rs932764	10	95895940	G	A	0.99961	0.4303	0.0306	SBP	mmhg	Evangelou et al. 2018 (PMID: 30224653)
rs7129220	11	10350538	A	G	0.99977	0.5002	0.0472	SBP	mmhg	Evangelou et al. 2018 (PMID: 30224653)
rs4754196	11	107096777	G	A	0.99698	0.3486	0.0303	SBP	mmhg	Evangelou et al. 2018 (PMID: 30224653)
rs17119370	11	116097136	A	T	0.97629	0.2207	0.033	SBP	mmhg	Evangelou et al. 2018 (PMID: 30224653)
rs1076485	11	116772441	T	C	0.97937	0.3388	0.0457	SBP	mmhg	Evangelou et al. 2018 (PMID: 30224653)
rs757081	11	17351683	G	C	0.99962	0.3429	0.032	SBP	mmhg	Evangelou et al. 2018 (PMID: 30224653)
rs661348	11	1905292	C	T	0.97484	0.4451	0.0316	SBP	mmhg	Evangelou et al. 2018 (PMID: 30224653)
rs10766533	11	19224677	A	T	0.95987	0.2099	0.0337	SBP	mmhg	Evangelou et al. 2018 (PMID: 30224653)
rs871004	11	28512458	A	G	0.99998	0.2336	0.0317	SBP	mmhg	Evangelou et al. 2018 (PMID: 30224653)
rs9667596	11	48691193	T	C	0.99991	0.505	0.045	SBP	mmhg	Evangelou et al. 2018 (PMID: 30224653)
rs4385883	11	51539339	A	T	0.52601	0.2826	0.0374	SBP	mmhg	Evangelou et al. 2018 (PMID: 30224653)
rs75905900	11	55113534	A	C	0.99599	0.4174	0.0449	SBP	mmhg	Evangelou et al. 2018 (PMID: 30224653)
rs11229457	11	58207203	C	T	1	0.317	0.0369	SBP	mmhg	Evangelou et al. 2018 (PMID: 30224653)
rs3741378	11	65408937	C	T	0.99583	0.4087	0.0446	SBP	mmhg	Evangelou et al. 2018 (PMID: 30224653)
rs7927515	11	76125330	A	C	0.99987	0.2271	0.0319	SBP	mmhg	Evangelou et al. 2018 (PMID: 30224653)
rs5742643	12	102837863	C	T	0.9956	0.2233	0.0349	SBP	mmhg	Evangelou et al. 2018 (PMID: 30224653)
rs11112548	12	105871914	A	T	0.95918	0.5092	0.0768	SBP	mmhg	Evangelou et al. 2018 (PMID: 30224653)
rs2024385	12	12888438	T	A	0.97748	0.2642	0.0306	SBP	mmhg	Evangelou et al. 2018 (PMID: 30224653)
rs117206641	12	133086888	T	C	0.96918	0.3154	0.0499	SBP	mmhg	Evangelou et al. 2018 (PMID: 30224653)
rs28621435	12	13860990	G	A	0.97458	0.2976	0.0482	SBP	mmhg	Evangelou et al. 2018 (PMID: 30224653)
rs7976167	12	24210599	T	C	0.98331	0.1784	0.0324	SBP	mmhg	Evangelou et al. 2018 (PMID: 30224653)
rs1098708	12	27321112	G	A	0.99948	0.1969	0.0303	SBP	mmhg	Evangelou et al. 2018 (PMID: 30224653)
rs78998485	12	434755	G	C	0.98963	0.2449	0.0346	SBP	mmhg	Evangelou et al. 2018 (PMID: 30224653)
rs1126930	12	49399132	C	G	0.99849	0.6378	0.0856	SBP	mmhg	Evangelou et al. 2018 (PMID: 30224653)
rs73099903	12	53440779	T	C	0.99104	0.4694	0.0557	SBP	mmhg	Evangelou et al. 2018 (PMID: 30224653)
rs7297416	12	54443090	A	C	0.96442	0.3764	0.0329	SBP	mmhg	Evangelou et al. 2018 (PMID: 30224653)
rs10437954	12	58003922	G	A	0.97941	0.4101	0.0534	SBP	mmhg	Evangelou et al. 2018 (PMID: 30224653)
rs4143175	12	67782397	T	C	0.99236	0.2187	0.0352	SBP	mmhg	Evangelou et al. 2018 (PMID: 30224653)
rs7963801	12	79685226	C	T	0.96302	0.2362	0.0311	SBP	mmhg	Evangelou et al. 2018 (PMID: 30224653)
rs17249754	12	90060586	G	A	0.99998	0.8446	0.0403	SBP	mmhg	Evangelou et al. 2018 (PMID: 30224653)
rs7331680	13	115000650	T	G	0.99534	0.4101	0.0423	SBP	mmhg	Evangelou et al. 2018 (PMID: 30224653)
rs2480171	13	21559858	T	C	0.99987	0.2909	0.0467	SBP	mmhg	Evangelou et al. 2018 (PMID: 30224653)
rs606950	13	22298923	A	G	0.9823	0.2704	0.0311	SBP	mmhg	Evangelou et al. 2018 (PMID: 30224653)
rs1331012	13	27115424	T	G	0.99778	0.2043	0.0338	SBP	mmhg	Evangelou et al. 2018 (PMID: 30224653)
rs4274337	13	41967193	G	A	0.99503	0.2968	0.0406	SBP	mmhg	Evangelou et al. 2018 (PMID: 30224653)
rs73187288	13	42738672	C	A	0.99859	0.2766	0.0483	SBP	mmhg	Evangelou et al. 2018 (PMID: 30224653)
rs912434	13	47189928	T	G	0.99648	0.234	0.0351	SBP	mmhg	Evangelou et al. 2018 (PMID: 30224653)
rs75961402	13	56398286	A	G	0.99651	0.2659	0.0418	SBP	mmhg	Evangelou et al. 2018 (PMID: 30224653)
rs78474310	13	73826901	G	A	0.98738	0.4699	0.0734	SBP	mmhg	Evangelou et al. 2018 (PMID: 30224653)
rs17115145	14	30122409	T	C	0.99752	0.1775	0.0307	SBP	mmhg	Evangelou et al. 2018 (PMID: 30224653)
rs34983854	14	39858442	G	A	0.99921	0.2056	0.0307	SBP	mmhg	Evangelou et al. 2018 (PMID: 30224653)
rs72683923	14	50735947	T	C	0.94362	0.9587	0.1101	SBP	mmhg	Evangelou et al. 2018 (PMID: 30224653)
rs9888615	14	53377540	C	T	0.99572	0.274	0.0332	SBP	mmhg	Evangelou et al. 2018 (PMID: 30224653)
rs11623535	14	72462381	A	G	0.99938	0.2095	0.0343	SBP	mmhg	Evangelou et al. 2018 (PMID: 30224653)
rs11159091	14	75074316	A	G	0.99153	0.1978	0.0303	SBP	mmhg	Evangelou et al. 2018 (PMID: 30224653)
rs4965529	15	100145224	C	A	0.9975	0.2728	0.0403	SBP	mmhg	Evangelou et al. 2018 (PMID: 30224653)
rs11629850	15	40317075	A	G	0.999	0.2297	0.0301	SBP	mmhg	Evangelou et al. 2018 (PMID: 30224653)
rs2759308	15	81016227	A	G	0.99304	0.3155	0.0303	SBP	mmhg	Evangelou et al. 2018 (PMID: 30224653)
rs3743157	15	85680532	A	C	0.99945	0.293	0.0404	SBP	mmhg	Evangelou et al. 2018 (PMID: 30224653)
rs11632436	15	86295286	C	G	0.99562	0.222	0.0302	SBP	mmhg	Evangelou et al. 2018 (PMID: 30224653)
rs2379829	16	3538873	G	C	0.99307	0.2678	0.0342	SBP	mmhg	Evangelou et al. 2018 (PMID: 30224653)
rs34941092	16	50550137	G	A	0.97496	0.3225	0.0425	SBP	mmhg	Evangelou et al. 2018 (PMID: 30224653)
rs1012089	16	74171973	G	C	0.99402	0.192	0.0302	SBP	mmhg	Evangelou et al. 2018 (PMID: 30224653)
rs7187540	16	85318302	C	A	0.96559	0.1951	0.0341	SBP	mmhg	Evangelou et al. 2018 (PMID: 30224653)
rs3851018	16	86437811	C	G	0.96024	0.1918	0.0309	SBP	mmhg	Evangelou et al. 2018 (PMID: 30224653)
rs6540125	16	87993889	T	G	0.99651	0.2042	0.0317	SBP	mmhg	Evangelou et al. 2018 (PMID: 30224653)
rs4925159	17	18185510	A	G	1	0.2174	0.0305	SBP	mmhg	Evangelou et al. 2018 (PMID: 30224653)
rs4480845	17	1958609	T	C	0.97957	0.3156	0.0316	SBP	mmhg	Evangelou et al. 2018 (PMID: 30224653)
rs1551355	17	30032420	T	C	0.97747	0.2098	0.0356	SBP	mmhg	Evangelou et al. 2018 (PMID: 30224653)
rs9899540	17	30777924	A	T	0.98692	0.2011	0.0316	SBP	mmhg	Evangelou et al. 2018 (PMID: 30224653)
rs12946454	17	43208121	T	A	0.99943	0.4125	0.0341	SBP	mmhg	Evangelou et al. 2018 (PMID: 30224653)
rs7406910	17	46688256	C	T	0.99991	0.4347	0.0533	SBP	mmhg	Evangelou et al. 2018 (PMID: 30224653)
rs1036902	17	58950791	C	T	0.99794	0.2543	0.0422	SBP	mmhg	Evangelou et al. 2018 (PMID: 30224653)
rs2240736	17	59485393	T	C	0.99895	0.4088	0.0343	SBP	mmhg	Evangelou et al. 2018 (PMID: 30224653)
rs6504213	17	62381714	C	T	0.98996	0.2982	0.0312	SBP	mmhg	Evangelou et al. 2018 (PMID: 30224653)
rs112260610	17	64252393	T	C	0.99319	0.2588	0.0435	SBP	mmhg	Evangelou et al. 2018 (PMID: 30224653)
rs9302885	17	76799898	A	G	0.99969	0.2242	0.0302	SBP	mmhg	Evangelou et al. 2018 (PMID: 30224653)
rs1154214	18	24546824	G	T	0.99962	0.2031	0.0306	SBP	mmhg	Evangelou et al. 2018 (PMID: 30224653)
rs12958173	18	42141977	A	C	0.99904	0.295	0.0329	SBP	mmhg	Evangelou et al. 2018 (PMID: 30224653)
rs11876341	18	48799991	G	A	0.97037	0.213	0.0334	SBP	mmhg	Evangelou et al. 2018 (PMID: 30224653)
rs10048404	18	54578482	C	T	0.9289	0.2607	0.0317	SBP	mmhg	Evangelou et al. 2018 (PMID: 30224653)
rs6567160	18	57829135	T	C	0.99916	0.2242	0.0357	SBP	mmhg	Evangelou et al. 2018 (PMID: 30224653)
rs12454712	18	60845884	T	C	0.84144	0.1908	0.0328	SBP	mmhg	Evangelou et al. 2018 (PMID: 30224653)
rs10460108	18	73034151	A	G	0.98408	0.2141	0.0301	SBP	mmhg	Evangelou et al. 2018 (PMID: 30224653)
rs34413141	18	777282	T	A	0.97411	0.3531	0.0393	SBP	mmhg	Evangelou et al. 2018 (PMID: 30224653)
rs10409243	19	10332988	C	T	0.97012	0.3077	0.0313	SBP	mmhg	Evangelou et al. 2018 (PMID: 30224653)
rs8105753	19	31927547	A	C	0.95221	0.2178	0.0318	SBP	mmhg	Evangelou et al. 2018 (PMID: 30224653)
rs7256564	19	33889593	A	G	0.99852	0.1955	0.0324	SBP	mmhg	Evangelou et al. 2018 (PMID: 30224653)
rs73046792	19	49605705	G	A	0.97852	0.3554	0.0426	SBP	mmhg	Evangelou et al. 2018 (PMID: 30224653)
rs2613765	19	5066330	G	A	0.98341	0.2353	0.0301	SBP	mmhg	Evangelou et al. 2018 (PMID: 30224653)
rs4247374	19	7252756	C	T	0.81004	0.6354	0.0456	SBP	mmhg	Evangelou et al. 2018 (PMID: 30224653)
rs1764975	20	4101290	A	T	0.99885	0.2819	0.0379	SBP	mmhg	Evangelou et al. 2018 (PMID: 30224653)
rs6031435	20	42797358	G	A	0.99302	0.2592	0.0303	SBP	mmhg	Evangelou et al. 2018 (PMID: 30224653)
rs6021247	20	50108980	A	G	0.99902	0.2328	0.0301	SBP	mmhg	Evangelou et al. 2018 (PMID: 30224653)
rs1882961	21	16556367	T	C	0.98149	0.2443	0.0326	SBP	mmhg	Evangelou et al. 2018 (PMID: 30224653)
rs11701033	21	33788341	G	C	0.98957	0.2187	0.0392	SBP	mmhg	Evangelou et al. 2018 (PMID: 30224653)
rs9608690	22	28921347	G	A	0.99831	0.3711	0.06	SBP	mmhg	Evangelou et al. 2018 (PMID: 30224653)
rs28578714	22	50727921	T	C	0.9988	0.2066	0.0327	SBP	mmhg	Evangelou et al. 2018 (PMID: 30224653)
rs17030613	1	113190807	C	A	0.99997	0.2847	0.0213	DBP	mmhg	Evangelou et al. 2018 (PMID: 30224653)
rs1886914	1	119541452	G	C	0.9984	0.1106	0.0176	DBP	mmhg	Evangelou et al. 2018 (PMID: 30224653)
rs72704264	1	145713305	C	G	0.90331	0.117	0.0212	DBP	mmhg	Evangelou et al. 2018 (PMID: 30224653)
rs13796	1	154245917	C	T	0.96556	0.1626	0.0257	DBP	mmhg	Evangelou et al. 2018 (PMID: 30224653)
rs3738633	1	16359827	G	A	0.98554	0.1224	0.0177	DBP	mmhg	Evangelou et al. 2018 (PMID: 30224653)
rs2171690	1	164740099	T	C	0.98476	0.1181	0.0174	DBP	mmhg	Evangelou et al. 2018 (PMID: 30224653)
rs7524019	1	167367193	T	C	0.93969	0.1036	0.0174	DBP	mmhg	Evangelou et al. 2018 (PMID: 30224653)
rs12405515	1	172357441	G	T	0.99621	0.1698	0.0174	DBP	mmhg	Evangelou et al. 2018 (PMID: 30224653)
rs150816167	1	179571862	C	T	0.96691	0.2873	0.0446	DBP	mmhg	Evangelou et al. 2018 (PMID: 30224653)
rs41475048	1	183058452	G	A	0.96735	0.1233	0.0202	DBP	mmhg	Evangelou et al. 2018 (PMID: 30224653)
rs882624	1	201735913	C	T	0.9634	0.1571	0.0185	DBP	mmhg	Evangelou et al. 2018 (PMID: 30224653)
rs33996239	1	203109801	C	T	0.95439	0.2513	0.0378	DBP	mmhg	Evangelou et al. 2018 (PMID: 30224653)
rs2169137	1	204497913	C	G	0.9968	0.1588	0.0194	DBP	mmhg	Evangelou et al. 2018 (PMID: 30224653)
rs2629665	1	207220800	C	A	0.95196	0.1193	0.0177	DBP	mmhg	Evangelou et al. 2018 (PMID: 30224653)
rs12408022	1	217718789	T	C	0.99255	0.1483	0.0199	DBP	mmhg	Evangelou et al. 2018 (PMID: 30224653)
rs35981664	1	218549354	T	A	0.97965	0.1606	0.0189	DBP	mmhg	Evangelou et al. 2018 (PMID: 30224653)
rs9431431	1	221358796	G	A	0.99384	0.134	0.019	DBP	mmhg	Evangelou et al. 2018 (PMID: 30224653)
rs6426595	1	227393506	T	A	0.9934	0.1431	0.0191	DBP	mmhg	Evangelou et al. 2018 (PMID: 30224653)
rs2760061	1	228191075	A	T	0.98903	0.1771	0.0176	DBP	mmhg	Evangelou et al. 2018 (PMID: 30224653)
rs2004776	1	230848702	T	C	0.99885	0.2513	0.0203	DBP	mmhg	Evangelou et al. 2018 (PMID: 30224653)
rs6429422	1	243472801	G	T	0.99639	0.246	0.0185	DBP	mmhg	Evangelou et al. 2018 (PMID: 30224653)
rs4926499	1	249155909	C	G	0.67694	0.1694	0.0248	DBP	mmhg	Evangelou et al. 2018 (PMID: 30224653)
rs6686889	1	25030470	T	C	0.99405	0.1918	0.0199	DBP	mmhg	Evangelou et al. 2018 (PMID: 30224653)
rs1565716	1	29549216	A	G	0.99823	0.2139	0.0341	DBP	mmhg	Evangelou et al. 2018 (PMID: 30224653)
rs2493292	1	3328659	T	C	0.99867	0.2481	0.0251	DBP	mmhg	Evangelou et al. 2018 (PMID: 30224653)
rs12142296	1	46541679	G	T	0.99951	0.1643	0.0253	DBP	mmhg	Evangelou et al. 2018 (PMID: 30224653)
rs4926923	1	48109225	T	C	0.91912	0.1918	0.0308	DBP	mmhg	Evangelou et al. 2018 (PMID: 30224653)
rs6681713	1	51527684	T	G	0.99694	0.4146	0.0656	DBP	mmhg	Evangelou et al. 2018 (PMID: 30224653)
rs4908678	1	7739250	C	T	0.98355	0.1124	0.018	DBP	mmhg	Evangelou et al. 2018 (PMID: 30224653)
rs34517439	1	78450517	C	A	0.96776	0.2514	0.0279	DBP	mmhg	Evangelou et al. 2018 (PMID: 30224653)
rs2252865	1	8422676	T	C	0.99994	0.1189	0.0181	DBP	mmhg	Evangelou et al. 2018 (PMID: 30224653)
rs2065152	1	90228519	T	C	0.99848	0.1103	0.018	DBP	mmhg	Evangelou et al. 2018 (PMID: 30224653)
rs17396055	1	94730954	G	A	0.99806	0.115	0.0184	DBP	mmhg	Evangelou et al. 2018 (PMID: 30224653)
rs28377357	2	112769721	G	A	0.99545	0.1243	0.019	DBP	mmhg	Evangelou et al. 2018 (PMID: 30224653)
rs62158170	2	114082175	A	G	0.98074	0.1645	0.0211	DBP	mmhg	Evangelou et al. 2018 (PMID: 30224653)
rs10864859	2	121440218	T	G	0.91534	0.1962	0.0325	DBP	mmhg	Evangelou et al. 2018 (PMID: 30224653)
rs13001283	2	127183454	A	G	0.97557	0.1522	0.0239	DBP	mmhg	Evangelou et al. 2018 (PMID: 30224653)
rs4954192	2	135632981	C	T	0.95386	0.1225	0.0179	DBP	mmhg	Evangelou et al. 2018 (PMID: 30224653)
rs7606205	2	144146311	C	A	0.98551	0.1276	0.0191	DBP	mmhg	Evangelou et al. 2018 (PMID: 30224653)
rs1438896	2	145646072	T	C	0.99892	0.195	0.0189	DBP	mmhg	Evangelou et al. 2018 (PMID: 30224653)
rs34570306	2	146272860	C	T	0.98252	0.1197	0.0177	DBP	mmhg	Evangelou et al. 2018 (PMID: 30224653)
rs62169544	2	146950908	G	A	0.9967	0.1207	0.0175	DBP	mmhg	Evangelou et al. 2018 (PMID: 30224653)
rs12990959	2	148572160	C	T	0.99826	0.1271	0.0187	DBP	mmhg	Evangelou et al. 2018 (PMID: 30224653)
rs1220128	2	158499902	C	G	0.82519	0.1917	0.0246	DBP	mmhg	Evangelou et al. 2018 (PMID: 30224653)
rs6758859	2	173965056	T	C	0.98726	0.1211	0.0179	DBP	mmhg	Evangelou et al. 2018 (PMID: 30224653)
rs79146658	2	179786068	C	T	0.98911	0.3344	0.0312	DBP	mmhg	Evangelou et al. 2018 (PMID: 30224653)
rs10184839	2	181946115	T	A	0.99938	0.1398	0.019	DBP	mmhg	Evangelou et al. 2018 (PMID: 30224653)
rs16823124	2	183224127	A	G	0.99645	0.2276	0.0187	DBP	mmhg	Evangelou et al. 2018 (PMID: 30224653)
rs7592578	2	191439591	G	T	0.99497	0.1998	0.0224	DBP	mmhg	Evangelou et al. 2018 (PMID: 30224653)
rs2162003	2	205077128	T	C	0.95602	0.1279	0.0183	DBP	mmhg	Evangelou et al. 2018 (PMID: 30224653)
rs1263671	2	207996447	C	T	0.97093	0.1394	0.0238	DBP	mmhg	Evangelou et al. 2018 (PMID: 30224653)
rs1063281	2	218668732	C	T	0.99979	0.1623	0.0179	DBP	mmhg	Evangelou et al. 2018 (PMID: 30224653)
rs1996992	2	219651349	G	T	0.93359	0.2967	0.0394	DBP	mmhg	Evangelou et al. 2018 (PMID: 30224653)
rs12474050	2	220362557	T	C	0.98122	0.1142	0.0182	DBP	mmhg	Evangelou et al. 2018 (PMID: 30224653)
rs4507125	2	239864732	C	A	0.9992	0.1244	0.0211	DBP	mmhg	Evangelou et al. 2018 (PMID: 30224653)
rs4952611	2	40567743	C	T	0.96227	0.1401	0.018	DBP	mmhg	Evangelou et al. 2018 (PMID: 30224653)
rs11681462	2	42352567	C	A	0.97916	0.1325	0.0214	DBP	mmhg	Evangelou et al. 2018 (PMID: 30224653)
rs76326501	2	43167878	A	C	0.97759	0.3618	0.0305	DBP	mmhg	Evangelou et al. 2018 (PMID: 30224653)
rs1975487	2	55809054	G	A	0.99705	0.141	0.0176	DBP	mmhg	Evangelou et al. 2018 (PMID: 30224653)
rs72816333	2	60096560	A	T	0.99451	0.1432	0.023	DBP	mmhg	Evangelou et al. 2018 (PMID: 30224653)
rs7608483	2	61836235	A	C	0.99549	0.1171	0.0176	DBP	mmhg	Evangelou et al. 2018 (PMID: 30224653)
rs13014371	2	64217786	C	T	0.99542	0.1176	0.0175	DBP	mmhg	Evangelou et al. 2018 (PMID: 30224653)
rs12052761	2	69065841	G	A	0.99364	0.1229	0.0177	DBP	mmhg	Evangelou et al. 2018 (PMID: 30224653)
rs10193543	2	72483329	T	G	0.99698	0.1391	0.0235	DBP	mmhg	Evangelou et al. 2018 (PMID: 30224653)
rs1876487	2	73114352	C	A	0.96427	0.1099	0.0196	DBP	mmhg	Evangelou et al. 2018 (PMID: 30224653)
rs2579519	2	96675166	C	T	0.99168	0.1818	0.018	DBP	mmhg	Evangelou et al. 2018 (PMID: 30224653)
rs4851462	2	98357163	C	T	0.97916	0.1199	0.0182	DBP	mmhg	Evangelou et al. 2018 (PMID: 30224653)
rs11923667	3	101268080	A	T	0.98898	0.1175	0.0177	DBP	mmhg	Evangelou et al. 2018 (PMID: 30224653)
rs28675079	3	111500002	G	A	0.9982	0.1444	0.0222	DBP	mmhg	Evangelou et al. 2018 (PMID: 30224653)
rs55688777	3	133886705	T	C	0.99935	0.18	0.0183	DBP	mmhg	Evangelou et al. 2018 (PMID: 30224653)
rs2306374	3	138119952	C	T	0.99999	0.1774	0.0236	DBP	mmhg	Evangelou et al. 2018 (PMID: 30224653)
rs16851397	3	141134818	G	A	0.99992	0.3942	0.0415	DBP	mmhg	Evangelou et al. 2018 (PMID: 30224653)
rs73158427	3	153721493	A	T	0.99924	0.1801	0.0235	DBP	mmhg	Evangelou et al. 2018 (PMID: 30224653)
rs78151625	3	158316726	C	T	0.99971	0.1869	0.0233	DBP	mmhg	Evangelou et al. 2018 (PMID: 30224653)
rs419076	3	169100886	T	C	1	0.2755	0.0173	DBP	mmhg	Evangelou et al. 2018 (PMID: 30224653)
rs7611674	3	179169230	T	G	0.99448	0.1576	0.0223	DBP	mmhg	Evangelou et al. 2018 (PMID: 30224653)
rs12374077	3	185317674	C	G	0.99983	0.1748	0.0182	DBP	mmhg	Evangelou et al. 2018 (PMID: 30224653)
rs1706003	3	194299967	T	G	0.93979	0.1243	0.0181	DBP	mmhg	Evangelou et al. 2018 (PMID: 30224653)
rs6777317	3	197070959	A	G	0.92508	0.1249	0.0195	DBP	mmhg	Evangelou et al. 2018 (PMID: 30224653)
rs4634143	3	23163749	T	C	0.99869	0.1161	0.0189	DBP	mmhg	Evangelou et al. 2018 (PMID: 30224653)
rs13082711	3	27537909	C	T	0.99994	0.1778	0.0203	DBP	mmhg	Evangelou et al. 2018 (PMID: 30224653)
rs72851229	3	29374219	G	C	0.99553	0.1364	0.0231	DBP	mmhg	Evangelou et al. 2018 (PMID: 30224653)
rs113134141	3	46861939	G	A	0.99272	0.1608	0.0288	DBP	mmhg	Evangelou et al. 2018 (PMID: 30224653)
rs6797587	3	48197614	G	A	0.9617	0.2378	0.0185	DBP	mmhg	Evangelou et al. 2018 (PMID: 30224653)
rs36022378	3	49913705	C	T	0.9807	0.1765	0.0219	DBP	mmhg	Evangelou et al. 2018 (PMID: 30224653)
rs9810888	3	53635595	G	T	0.9887	0.1151	0.0175	DBP	mmhg	Evangelou et al. 2018 (PMID: 30224653)
rs9827472	3	56726646	C	T	0.96716	0.133	0.0181	DBP	mmhg	Evangelou et al. 2018 (PMID: 30224653)
rs12486605	3	57706503	C	T	0.99646	0.1508	0.0176	DBP	mmhg	Evangelou et al. 2018 (PMID: 30224653)
rs3774702	3	63856870	A	G	0.99431	0.147	0.0228	DBP	mmhg	Evangelou et al. 2018 (PMID: 30224653)
rs918466	3	64710253	G	A	0.9995	0.1402	0.0177	DBP	mmhg	Evangelou et al. 2018 (PMID: 30224653)
rs17248480	4	102435265	G	A	0.94949	0.5177	0.0552	DBP	mmhg	Evangelou et al. 2018 (PMID: 30224653)
rs13107325	4	103188709	C	T	0.99461	0.6747	0.0339	DBP	mmhg	Evangelou et al. 2018 (PMID: 30224653)
rs223361	4	103769304	T	C	0.99892	0.1698	0.0184	DBP	mmhg	Evangelou et al. 2018 (PMID: 30224653)
rs7694643	4	109017528	G	A	0.9998	0.1318	0.0181	DBP	mmhg	Evangelou et al. 2018 (PMID: 30224653)
rs6825911	4	111381638	C	T	0.99993	0.202	0.0215	DBP	mmhg	Evangelou et al. 2018 (PMID: 30224653)
rs4834735	4	119958809	T	C	0.99483	0.1511	0.0254	DBP	mmhg	Evangelou et al. 2018 (PMID: 30224653)
rs66887589	4	120509279	C	T	0.99193	0.161	0.0174	DBP	mmhg	Evangelou et al. 2018 (PMID: 30224653)
rs4292285	4	145271954	T	A	0.98901	0.1073	0.0177	DBP	mmhg	Evangelou et al. 2018 (PMID: 30224653)
rs13139571	4	156645513	C	A	0.99999	0.2408	0.0203	DBP	mmhg	Evangelou et al. 2018 (PMID: 30224653)
rs55829085	4	2165493	C	A	0.98851	0.2823	0.0425	DBP	mmhg	Evangelou et al. 2018 (PMID: 30224653)
rs28667801	4	26785356	T	A	0.95538	0.1622	0.018	DBP	mmhg	Evangelou et al. 2018 (PMID: 30224653)
rs1878825	4	36091370	G	C	0.99005	0.1072	0.0183	DBP	mmhg	Evangelou et al. 2018 (PMID: 30224653)
rs6551716	4	63575696	A	T	0.99489	0.1478	0.0251	DBP	mmhg	Evangelou et al. 2018 (PMID: 30224653)
rs16998073	4	81184341	T	A	0.99998	0.494	0.0192	DBP	mmhg	Evangelou et al. 2018 (PMID: 30224653)
rs7694000	4	95324968	T	A	0.99764	0.0965	0.0175	DBP	mmhg	Evangelou et al. 2018 (PMID: 30224653)
rs12521868	5	131784393	G	T	0.99992	0.1403	0.0176	DBP	mmhg	Evangelou et al. 2018 (PMID: 30224653)
rs55747751	5	132397351	G	A	0.93852	0.2239	0.0331	DBP	mmhg	Evangelou et al. 2018 (PMID: 30224653)
rs9687065	5	148391140	A	G	0.99849	0.2199	0.0222	DBP	mmhg	Evangelou et al. 2018 (PMID: 30224653)
rs114503346	5	172192350	C	T	0.99111	0.2678	0.0426	DBP	mmhg	Evangelou et al. 2018 (PMID: 30224653)
rs72812846	5	173377636	T	A	0.93334	0.2053	0.0197	DBP	mmhg	Evangelou et al. 2018 (PMID: 30224653)
rs28362590	5	176731452	T	G	0.99106	0.1242	0.0203	DBP	mmhg	Evangelou et al. 2018 (PMID: 30224653)
rs954767	5	3706050	C	A	0.97852	0.1496	0.0198	DBP	mmhg	Evangelou et al. 2018 (PMID: 30224653)
rs12515541	5	57095011	T	G	0.99807	0.1156	0.0177	DBP	mmhg	Evangelou et al. 2018 (PMID: 30224653)
rs1848510	5	57754005	A	G	0.99332	0.1256	0.0181	DBP	mmhg	Evangelou et al. 2018 (PMID: 30224653)
rs10062049	5	61553881	T	C	0.99669	0.2208	0.0255	DBP	mmhg	Evangelou et al. 2018 (PMID: 30224653)
rs10078021	5	75038431	G	T	0.99282	0.1534	0.0182	DBP	mmhg	Evangelou et al. 2018 (PMID: 30224653)
rs62380354	5	89484911	A	C	0.93735	0.1825	0.0291	DBP	mmhg	Evangelou et al. 2018 (PMID: 30224653)
rs72613227	6	106320771	T	A	0.92902	0.1884	0.0285	DBP	mmhg	Evangelou et al. 2018 (PMID: 30224653)
rs3822857	6	116313931	G	C	0.99375	0.1238	0.018	DBP	mmhg	Evangelou et al. 2018 (PMID: 30224653)
rs2693560	6	117523671	G	A	0.97822	0.1501	0.0181	DBP	mmhg	Evangelou et al. 2018 (PMID: 30224653)
rs9372498	6	118572486	A	T	0.98254	0.2731	0.0319	DBP	mmhg	Evangelou et al. 2018 (PMID: 30224653)
rs9401090	6	119113317	T	C	0.99991	0.11	0.02	DBP	mmhg	Evangelou et al. 2018 (PMID: 30224653)
rs13209747	6	127115454	T	C	0.98504	0.3017	0.0175	DBP	mmhg	Evangelou et al. 2018 (PMID: 30224653)
rs668459	6	139835689	C	T	0.99997	0.1132	0.0175	DBP	mmhg	Evangelou et al. 2018 (PMID: 30224653)
rs17080102	6	151004770	G	C	0.99906	0.4853	0.034	DBP	mmhg	Evangelou et al. 2018 (PMID: 30224653)
rs9479509	6	153427265	G	A	0.99572	0.1152	0.019	DBP	mmhg	Evangelou et al. 2018 (PMID: 30224653)
rs9456648	6	161712235	C	T	0.99573	0.1166	0.0185	DBP	mmhg	Evangelou et al. 2018 (PMID: 30224653)
rs11961593	6	166164137	C	T	0.99041	0.3158	0.0349	DBP	mmhg	Evangelou et al. 2018 (PMID: 30224653)
rs1799945	6	26091179	G	C	0.99999	0.3888	0.0244	DBP	mmhg	Evangelou et al. 2018 (PMID: 30224653)
rs926552	6	29548089	G	A	0.11291	0.2501	0.0272	DBP	mmhg	Evangelou et al. 2018 (PMID: 30224653)
rs115245297	6	34244132	C	T	0.95845	0.3116	0.0437	DBP	mmhg	Evangelou et al. 2018 (PMID: 30224653)
rs4714224	6	39186743	G	C	0.97027	0.1358	0.0196	DBP	mmhg	Evangelou et al. 2018 (PMID: 30224653)
rs9472135	6	43809802	T	C	0.99445	0.1548	0.019	DBP	mmhg	Evangelou et al. 2018 (PMID: 30224653)
rs13205180	6	51832494	T	C	0.98825	0.1721	0.0174	DBP	mmhg	Evangelou et al. 2018 (PMID: 30224653)
rs504691	6	72206620	C	A	0.99742	0.1177	0.0177	DBP	mmhg	Evangelou et al. 2018 (PMID: 30224653)
rs10943605	6	79655477	A	G	1	0.1723	0.0173	DBP	mmhg	Evangelou et al. 2018 (PMID: 30224653)
rs7753695	6	80818531	T	C	0.99053	0.1031	0.0176	DBP	mmhg	Evangelou et al. 2018 (PMID: 30224653)
rs73033340	7	1195692	A	G	0.82358	0.5312	0.0525	DBP	mmhg	Evangelou et al. 2018 (PMID: 30224653)
rs11556924	7	129663496	C	T	0.99963	0.181	0.0181	DBP	mmhg	Evangelou et al. 2018 (PMID: 30224653)
rs1722886	7	134215259	A	T	0.9993	0.1215	0.0175	DBP	mmhg	Evangelou et al. 2018 (PMID: 30224653)
rs12703989	7	140238048	A	G	0.95253	0.103	0.0175	DBP	mmhg	Evangelou et al. 2018 (PMID: 30224653)
rs13240040	7	14375977	A	G	0.95431	0.1186	0.019	DBP	mmhg	Evangelou et al. 2018 (PMID: 30224653)
rs3918226	7	150690176	T	C	0.97644	0.6117	0.0329	DBP	mmhg	Evangelou et al. 2018 (PMID: 30224653)
rs9638084	7	156311745	A	G	0.99066	0.1154	0.0178	DBP	mmhg	Evangelou et al. 2018 (PMID: 30224653)
rs4507656	7	22156538	G	C	0.82444	0.1487	0.0199	DBP	mmhg	Evangelou et al. 2018 (PMID: 30224653)
rs2969070	7	2512545	G	A	0.99315	0.1791	0.0179	DBP	mmhg	Evangelou et al. 2018 (PMID: 30224653)
rs342989	7	35467896	A	G	0.99999	0.1631	0.0207	DBP	mmhg	Evangelou et al. 2018 (PMID: 30224653)
rs73105827	7	45036785	G	T	0.96521	0.1878	0.0313	DBP	mmhg	Evangelou et al. 2018 (PMID: 30224653)
rs17454517	7	50915776	A	G	0.99712	0.1216	0.0174	DBP	mmhg	Evangelou et al. 2018 (PMID: 30224653)
rs1468520	7	7290732	G	A	0.99516	0.1638	0.0234	DBP	mmhg	Evangelou et al. 2018 (PMID: 30224653)
rs1947228	7	96461649	C	T	0.99996	0.1448	0.0177	DBP	mmhg	Evangelou et al. 2018 (PMID: 30224653)
rs2978098	8	101676675	A	C	0.99927	0.1548	0.0176	DBP	mmhg	Evangelou et al. 2018 (PMID: 30224653)
rs2513877	8	103883630	G	A	0.99896	0.1294	0.022	DBP	mmhg	Evangelou et al. 2018 (PMID: 30224653)
rs894344	8	135612745	G	A	0.99833	0.1267	0.0176	DBP	mmhg	Evangelou et al. 2018 (PMID: 30224653)
rs10087782	8	141858620	T	C	0.99404	0.132	0.0174	DBP	mmhg	Evangelou et al. 2018 (PMID: 30224653)
rs34591516	8	142367087	T	C	0.99952	0.3121	0.0409	DBP	mmhg	Evangelou et al. 2018 (PMID: 30224653)
rs62524579	8	144060955	G	A	0.98148	0.1656	0.0182	DBP	mmhg	Evangelou et al. 2018 (PMID: 30224653)
rs56233017	8	144981488	G	A	0.94007	0.2743	0.044	DBP	mmhg	Evangelou et al. 2018 (PMID: 30224653)
rs75902664	8	17427186	G	A	0.99068	0.3546	0.0569	DBP	mmhg	Evangelou et al. 2018 (PMID: 30224653)
rs62503324	8	23400615	T	C	0.99955	0.2033	0.0204	DBP	mmhg	Evangelou et al. 2018 (PMID: 30224653)
rs17321041	8	26445194	T	C	0.98407	0.2313	0.0363	DBP	mmhg	Evangelou et al. 2018 (PMID: 30224653)
rs2922895	8	6379932	C	G	0.98889	0.1317	0.0175	DBP	mmhg	Evangelou et al. 2018 (PMID: 30224653)
rs56345595	8	82814156	A	G	0.99542	0.1329	0.0177	DBP	mmhg	Evangelou et al. 2018 (PMID: 30224653)
rs2142141	8	90940205	G	C	0.98381	0.1054	0.0179	DBP	mmhg	Evangelou et al. 2018 (PMID: 30224653)
rs35287509	9	10594635	C	T	0.97334	0.1082	0.0184	DBP	mmhg	Evangelou et al. 2018 (PMID: 30224653)
rs7020564	9	109670016	T	A	0.98419	0.1111	0.0192	DBP	mmhg	Evangelou et al. 2018 (PMID: 30224653)
rs7043304	9	112358150	T	C	0.97325	0.176	0.0249	DBP	mmhg	Evangelou et al. 2018 (PMID: 30224653)
rs1861881	9	119312256	T	G	0.99738	0.115	0.0186	DBP	mmhg	Evangelou et al. 2018 (PMID: 30224653)
rs6271	9	136522274	C	T	0.81017	0.4313	0.0352	DBP	mmhg	Evangelou et al. 2018 (PMID: 30224653)
rs11145807	9	139520789	A	G	0.99129	0.155	0.0184	DBP	mmhg	Evangelou et al. 2018 (PMID: 30224653)
rs4364717	9	21801530	G	A	0.99396	0.1006	0.0174	DBP	mmhg	Evangelou et al. 2018 (PMID: 30224653)
rs12216886	9	2493751	T	G	0.99399	0.1292	0.0221	DBP	mmhg	Evangelou et al. 2018 (PMID: 30224653)
rs76452347	9	35906471	C	T	0.99332	0.2246	0.0229	DBP	mmhg	Evangelou et al. 2018 (PMID: 30224653)
rs11141731	9	89888472	C	T	0.99612	0.1258	0.0207	DBP	mmhg	Evangelou et al. 2018 (PMID: 30224653)
rs603424	10	102075479	A	G	0.99548	0.1776	0.023	DBP	mmhg	Evangelou et al. 2018 (PMID: 30224653)
rs72847884	10	103115345	A	G	0.97199	0.2664	0.0423	DBP	mmhg	Evangelou et al. 2018 (PMID: 30224653)
rs4387287	10	105677897	A	C	0.99995	0.1575	0.0234	DBP	mmhg	Evangelou et al. 2018 (PMID: 30224653)
rs191784289	10	106894942	T	C	0.95873	0.7062	0.0815	DBP	mmhg	Evangelou et al. 2018 (PMID: 30224653)
rs111777102	10	111965826	T	C	0.99014	0.214	0.0354	DBP	mmhg	Evangelou et al. 2018 (PMID: 30224653)
rs1801253	10	115805056	C	G	0.99366	0.3183	0.0197	DBP	mmhg	Evangelou et al. 2018 (PMID: 30224653)
rs72842207	10	121433675	C	T	0.99914	0.2112	0.0211	DBP	mmhg	Evangelou et al. 2018 (PMID: 30224653)
rs10906391	10	13523937	T	C	0.99069	0.1286	0.0188	DBP	mmhg	Evangelou et al. 2018 (PMID: 30224653)
rs1813353	10	18707448	T	C	0.99909	0.3013	0.0183	DBP	mmhg	Evangelou et al. 2018 (PMID: 30224653)
rs1265842	10	28924901	T	C	0.9937	0.1113	0.0174	DBP	mmhg	Evangelou et al. 2018 (PMID: 30224653)
rs76164690	10	32590362	G	T	0.99637	0.154	0.025	DBP	mmhg	Evangelou et al. 2018 (PMID: 30224653)
rs2246438	10	45273079	G	A	0.99904	0.1119	0.0194	DBP	mmhg	Evangelou et al. 2018 (PMID: 30224653)
rs34130368	10	48411796	G	T	0.85234	0.2027	0.0284	DBP	mmhg	Evangelou et al. 2018 (PMID: 30224653)
rs10761530	10	62390726	T	C	0.99971	0.117	0.0172	DBP	mmhg	Evangelou et al. 2018 (PMID: 30224653)
rs4590817	10	63467553	G	C	1	0.4151	0.0232	DBP	mmhg	Evangelou et al. 2018 (PMID: 30224653)
rs10995311	10	64564934	C	G	0.99999	0.2017	0.0175	DBP	mmhg	Evangelou et al. 2018 (PMID: 30224653)
rs7090758	10	65335315	C	T	0.98755	0.1533	0.0173	DBP	mmhg	Evangelou et al. 2018 (PMID: 30224653)
rs4494250	10	96563757	A	G	0.99998	0.1917	0.0181	DBP	mmhg	Evangelou et al. 2018 (PMID: 30224653)
rs633185	11	100593538	C	G	0.99982	0.376	0.0192	DBP	mmhg	Evangelou et al. 2018 (PMID: 30224653)
rs12362593	11	111586091	G	C	0.99989	0.1275	0.0199	DBP	mmhg	Evangelou et al. 2018 (PMID: 30224653)
rs12574332	11	122521123	T	C	0.9587	0.2072	0.0266	DBP	mmhg	Evangelou et al. 2018 (PMID: 30224653)
rs900145	11	13293905	T	C	0.99995	0.1493	0.0189	DBP	mmhg	Evangelou et al. 2018 (PMID: 30224653)
rs4757391	11	16302939	C	T	0.99892	0.3041	0.0215	DBP	mmhg	Evangelou et al. 2018 (PMID: 30224653)
rs11026586	11	22515533	A	G	0.99508	0.2898	0.0343	DBP	mmhg	Evangelou et al. 2018 (PMID: 30224653)
rs11030119	11	27728102	G	A	0.99914	0.1679	0.0189	DBP	mmhg	Evangelou et al. 2018 (PMID: 30224653)
rs919045	11	31111810	T	C	0.98028	0.1193	0.0179	DBP	mmhg	Evangelou et al. 2018 (PMID: 30224653)
rs17224476	11	4673788	A	G	0.99959	0.1597	0.0276	DBP	mmhg	Evangelou et al. 2018 (PMID: 30224653)
rs1585453	11	46884713	T	A	0.99658	0.238	0.0281	DBP	mmhg	Evangelou et al. 2018 (PMID: 30224653)
rs7103648	11	47461783	G	A	0.99734	0.235	0.0178	DBP	mmhg	Evangelou et al. 2018 (PMID: 30224653)
rs751984	11	61278246	T	C	0.9678	0.3937	0.0275	DBP	mmhg	Evangelou et al. 2018 (PMID: 30224653)
rs67976715	11	68023742	C	G	0.98276	0.1333	0.0206	DBP	mmhg	Evangelou et al. 2018 (PMID: 30224653)
rs67330701	11	69079707	C	T	0.96233	0.2798	0.0322	DBP	mmhg	Evangelou et al. 2018 (PMID: 30224653)
rs875106	11	70005641	G	A	1	0.1329	0.0173	DBP	mmhg	Evangelou et al. 2018 (PMID: 30224653)
rs504217	11	72006086	T	C	0.99193	0.2745	0.0335	DBP	mmhg	Evangelou et al. 2018 (PMID: 30224653)
rs2298807	11	73068571	T	C	0.99803	0.1233	0.0211	DBP	mmhg	Evangelou et al. 2018 (PMID: 30224653)
rs4420291	11	74374950	A	G	0.99919	0.0971	0.0174	DBP	mmhg	Evangelou et al. 2018 (PMID: 30224653)
rs59986178	11	77359909	C	G	0.9981	0.176	0.0299	DBP	mmhg	Evangelou et al. 2018 (PMID: 30224653)
rs2450128	11	77940075	G	A	0.99176	0.1505	0.024	DBP	mmhg	Evangelou et al. 2018 (PMID: 30224653)
rs110419	11	8252853	A	G	0.99914	0.112	0.0171	DBP	mmhg	Evangelou et al. 2018 (PMID: 30224653)
rs10743086	11	8774923	G	A	0.99495	0.1317	0.0214	DBP	mmhg	Evangelou et al. 2018 (PMID: 30224653)
rs11021221	11	95308854	T	A	0.99591	0.1877	0.0233	DBP	mmhg	Evangelou et al. 2018 (PMID: 30224653)
rs360153	11	9762274	C	T	0.99782	0.2198	0.0175	DBP	mmhg	Evangelou et al. 2018 (PMID: 30224653)
rs12184466	12	111281636	T	C	0.81875	0.2533	0.0249	DBP	mmhg	Evangelou et al. 2018 (PMID: 30224653)
rs3184504	12	111884608	T	C	0.99946	0.4999	0.0175	DBP	mmhg	Evangelou et al. 2018 (PMID: 30224653)
rs35444	12	115552437	A	G	0.99998	0.2671	0.0179	DBP	mmhg	Evangelou et al. 2018 (PMID: 30224653)
rs11067763	12	116198341	A	G	0.98864	0.2177	0.0288	DBP	mmhg	Evangelou et al. 2018 (PMID: 30224653)
rs3898618	12	120813921	C	T	0.97654	0.268	0.0383	DBP	mmhg	Evangelou et al. 2018 (PMID: 30224653)
rs28498002	12	122599796	C	T	0.99955	0.1566	0.0178	DBP	mmhg	Evangelou et al. 2018 (PMID: 30224653)
rs1060105	12	123806219	C	T	0.99961	0.1894	0.0216	DBP	mmhg	Evangelou et al. 2018 (PMID: 30224653)
rs1271309	12	124820705	G	A	0.99255	0.1979	0.024	DBP	mmhg	Evangelou et al. 2018 (PMID: 30224653)
rs61912333	12	19554817	C	G	0.99028	0.1191	0.0176	DBP	mmhg	Evangelou et al. 2018 (PMID: 30224653)
rs12579720	12	20173764	G	C	0.99854	0.2865	0.0203	DBP	mmhg	Evangelou et al. 2018 (PMID: 30224653)
rs55935819	12	2521579	A	G	0.99831	0.1271	0.0181	DBP	mmhg	Evangelou et al. 2018 (PMID: 30224653)
rs6487543	12	26438189	A	G	0.99972	0.1325	0.0212	DBP	mmhg	Evangelou et al. 2018 (PMID: 30224653)
rs7965392	12	42540280	A	G	0.99255	0.1118	0.0179	DBP	mmhg	Evangelou et al. 2018 (PMID: 30224653)
rs11168245	12	48204499	C	G	0.9628	0.1758	0.0205	DBP	mmhg	Evangelou et al. 2018 (PMID: 30224653)
rs7302981	12	50537815	A	G	0.9997	0.2652	0.0177	DBP	mmhg	Evangelou et al. 2018 (PMID: 30224653)
rs61926181	12	50767037	G	A	0.97473	0.4813	0.0484	DBP	mmhg	Evangelou et al. 2018 (PMID: 30224653)
rs75507123	12	5417856	G	T	0.99101	0.1434	0.0261	DBP	mmhg	Evangelou et al. 2018 (PMID: 30224653)
rs7137749	12	57098040	T	C	0.99831	0.1412	0.0181	DBP	mmhg	Evangelou et al. 2018 (PMID: 30224653)
rs521033	12	69951428	G	A	0.98946	0.1802	0.0253	DBP	mmhg	Evangelou et al. 2018 (PMID: 30224653)
rs7132012	12	8832203	A	G	0.99934	0.1563	0.0185	DBP	mmhg	Evangelou et al. 2018 (PMID: 30224653)
rs10858966	12	90567026	C	G	0.98746	0.151	0.0191	DBP	mmhg	Evangelou et al. 2018 (PMID: 30224653)
rs11108209	12	96109855	C	T	0.98564	0.1901	0.03	DBP	mmhg	Evangelou et al. 2018 (PMID: 30224653)
rs7134060	12	96717095	G	A	0.99852	0.1058	0.0174	DBP	mmhg	Evangelou et al. 2018 (PMID: 30224653)
rs55641580	13	25257917	T	C	0.97561	0.1745	0.0265	DBP	mmhg	Evangelou et al. 2018 (PMID: 30224653)
rs9532243	13	32191408	A	C	0.99774	0.1339	0.0173	DBP	mmhg	Evangelou et al. 2018 (PMID: 30224653)
rs9549297	13	41397482	G	A	0.9911	0.1483	0.0229	DBP	mmhg	Evangelou et al. 2018 (PMID: 30224653)
rs12583637	13	50564490	G	C	0.99972	0.1626	0.0261	DBP	mmhg	Evangelou et al. 2018 (PMID: 30224653)
rs9526707	13	51489186	G	A	0.99748	0.1217	0.0186	DBP	mmhg	Evangelou et al. 2018 (PMID: 30224653)
rs9563529	13	58316637	T	G	0.99644	0.1222	0.0215	DBP	mmhg	Evangelou et al. 2018 (PMID: 30224653)
rs3861113	13	72364382	A	C	0.99314	0.2126	0.0322	DBP	mmhg	Evangelou et al. 2018 (PMID: 30224653)
rs1215469	13	80707408	C	A	0.98937	0.1383	0.0211	DBP	mmhg	Evangelou et al. 2018 (PMID: 30224653)
rs55684003	13	97988689	A	G	0.99927	0.122	0.0189	DBP	mmhg	Evangelou et al. 2018 (PMID: 30224653)
rs8014182	14	103859962	C	T	0.98929	0.1942	0.0257	DBP	mmhg	Evangelou et al. 2018 (PMID: 30224653)
rs34161718	14	104620193	C	T	0.89039	0.1319	0.0216	DBP	mmhg	Evangelou et al. 2018 (PMID: 30224653)
rs17880989	14	23313633	A	G	0.99316	0.4014	0.0591	DBP	mmhg	Evangelou et al. 2018 (PMID: 30224653)
rs4424827	14	35110857	C	T	0.99906	0.0981	0.0175	DBP	mmhg	Evangelou et al. 2018 (PMID: 30224653)
rs11628933	14	60700903	G	C	0.99934	0.1222	0.0206	DBP	mmhg	Evangelou et al. 2018 (PMID: 30224653)
rs731681	14	68010224	G	C	0.97271	0.1071	0.0174	DBP	mmhg	Evangelou et al. 2018 (PMID: 30224653)
rs57786342	14	69260028	A	G	0.99556	0.1423	0.0216	DBP	mmhg	Evangelou et al. 2018 (PMID: 30224653)
rs4903064	14	73279420	T	C	0.99323	0.1543	0.0206	DBP	mmhg	Evangelou et al. 2018 (PMID: 30224653)
rs10873612	15	26105602	C	T	0.97576	0.1096	0.0179	DBP	mmhg	Evangelou et al. 2018 (PMID: 30224653)
rs2925345	15	41311799	T	C	0.99453	0.189	0.0174	DBP	mmhg	Evangelou et al. 2018 (PMID: 30224653)
rs4924570	15	41974660	C	T	0.98216	0.1692	0.0181	DBP	mmhg	Evangelou et al. 2018 (PMID: 30224653)
rs7178615	15	66869072	G	A	0.99943	0.1371	0.018	DBP	mmhg	Evangelou et al. 2018 (PMID: 30224653)
rs62004794	15	68454523	G	A	0.98629	0.0962	0.0174	DBP	mmhg	Evangelou et al. 2018 (PMID: 30224653)
rs11853359	15	71621524	G	A	0.99986	0.166	0.0183	DBP	mmhg	Evangelou et al. 2018 (PMID: 30224653)
rs61653296	15	74557817	G	A	0.99591	0.1405	0.0218	DBP	mmhg	Evangelou et al. 2018 (PMID: 30224653)
rs1378942	15	75077367	C	A	1	0.388	0.0185	DBP	mmhg	Evangelou et al. 2018 (PMID: 30224653)
rs2034618	15	83799632	C	T	0.99958	0.1157	0.0209	DBP	mmhg	Evangelou et al. 2018 (PMID: 30224653)
rs7180952	15	85162551	C	T	0.9941	0.1008	0.0176	DBP	mmhg	Evangelou et al. 2018 (PMID: 30224653)
rs2521501	15	91437388	T	A	0.99907	0.3693	0.0191	DBP	mmhg	Evangelou et al. 2018 (PMID: 30224653)
rs873122	15	92702020	C	G	0.99754	0.121	0.0196	DBP	mmhg	Evangelou et al. 2018 (PMID: 30224653)
rs12906962	15	95312071	C	T	0.9906	0.2378	0.0188	DBP	mmhg	Evangelou et al. 2018 (PMID: 30224653)
rs4984496	15	96635898	T	G	0.99363	0.1763	0.0187	DBP	mmhg	Evangelou et al. 2018 (PMID: 30224653)
rs57327054	16	14487036	C	T	0.98575	0.1173	0.0191	DBP	mmhg	Evangelou et al. 2018 (PMID: 30224653)
rs13333226	16	20365654	A	G	0.99995	0.2965	0.0223	DBP	mmhg	Evangelou et al. 2018 (PMID: 30224653)
rs28590346	16	2080653	T	A	0.99749	0.1914	0.0191	DBP	mmhg	Evangelou et al. 2018 (PMID: 30224653)
rs6565174	16	30111904	C	A	0.93786	0.195	0.0278	DBP	mmhg	Evangelou et al. 2018 (PMID: 30224653)
rs72799341	16	30936743	A	G	0.99987	0.1599	0.0204	DBP	mmhg	Evangelou et al. 2018 (PMID: 30224653)
rs12921187	16	4943019	G	T	0.99588	0.175	0.0175	DBP	mmhg	Evangelou et al. 2018 (PMID: 30224653)
rs10468291	16	49768046	C	A	0.99144	0.1166	0.0176	DBP	mmhg	Evangelou et al. 2018 (PMID: 30224653)
rs9932220	16	51758116	G	A	0.99717	0.1591	0.021	DBP	mmhg	Evangelou et al. 2018 (PMID: 30224653)
rs45474499	16	66914492	T	C	0.99301	0.3562	0.0415	DBP	mmhg	Evangelou et al. 2018 (PMID: 30224653)
rs7185555	16	69131281	G	C	0.99363	0.154	0.0243	DBP	mmhg	Evangelou et al. 2018 (PMID: 30224653)
rs9932866	16	706067	A	G	0.99964	0.1154	0.0183	DBP	mmhg	Evangelou et al. 2018 (PMID: 30224653)
rs8059962	16	81574197	C	T	0.97157	0.1397	0.0177	DBP	mmhg	Evangelou et al. 2018 (PMID: 30224653)
rs1126464	16	89704365	C	G	0.99839	0.2071	0.0208	DBP	mmhg	Evangelou et al. 2018 (PMID: 30224653)
rs12938803	17	19204432	C	A	0.99851	0.1598	0.0224	DBP	mmhg	Evangelou et al. 2018 (PMID: 30224653)
rs7215084	17	3880148	T	C	0.9968	0.1116	0.0173	DBP	mmhg	Evangelou et al. 2018 (PMID: 30224653)
rs12940887	17	47402807	T	C	0.99994	0.2279	0.018	DBP	mmhg	Evangelou et al. 2018 (PMID: 30224653)
rs34430710	17	56876627	T	A	0.99523	0.1291	0.0186	DBP	mmhg	Evangelou et al. 2018 (PMID: 30224653)
rs4308	17	61559625	A	G	0.98825	0.1753	0.0181	DBP	mmhg	Evangelou et al. 2018 (PMID: 30224653)
rs2467099	17	73949045	C	T	0.99714	0.1428	0.0209	DBP	mmhg	Evangelou et al. 2018 (PMID: 30224653)
rs57927100	17	75317300	C	G	0.99717	0.206	0.02	DBP	mmhg	Evangelou et al. 2018 (PMID: 30224653)
rs112280096	17	79367409	C	A	0.95214	0.1186	0.0192	DBP	mmhg	Evangelou et al. 2018 (PMID: 30224653)
rs11665020	18	10879503	G	C	0.98258	0.1423	0.0187	DBP	mmhg	Evangelou et al. 2018 (PMID: 30224653)
rs4800420	18	20158965	A	G	0.97368	0.1192	0.0192	DBP	mmhg	Evangelou et al. 2018 (PMID: 30224653)
rs10164193	18	31161426	G	T	0.98733	0.2196	0.0327	DBP	mmhg	Evangelou et al. 2018 (PMID: 30224653)
rs34163044	18	51851616	A	C	0.98916	0.1486	0.0179	DBP	mmhg	Evangelou et al. 2018 (PMID: 30224653)
rs72930904	18	52607301	C	T	0.99843	0.14	0.0237	DBP	mmhg	Evangelou et al. 2018 (PMID: 30224653)
rs12605156	18	53498114	A	T	0.98684	0.1418	0.0221	DBP	mmhg	Evangelou et al. 2018 (PMID: 30224653)
rs7235890	18	55732115	G	T	0.97528	0.1692	0.0288	DBP	mmhg	Evangelou et al. 2018 (PMID: 30224653)
rs167479	19	11526765	G	T	0.97892	0.362	0.0188	DBP	mmhg	Evangelou et al. 2018 (PMID: 30224653)
rs3745318	19	16436262	T	C	0.91796	0.1396	0.0206	DBP	mmhg	Evangelou et al. 2018 (PMID: 30224653)
rs1077795	19	17222584	A	G	0.97932	0.1987	0.0199	DBP	mmhg	Evangelou et al. 2018 (PMID: 30224653)
rs2304130	19	19789528	G	A	0.99958	0.2396	0.0318	DBP	mmhg	Evangelou et al. 2018 (PMID: 30224653)
rs6511291	19	21950402	C	T	0.98942	0.1158	0.0177	DBP	mmhg	Evangelou et al. 2018 (PMID: 30224653)
rs62104477	19	30294991	T	G	0.99825	0.1703	0.0185	DBP	mmhg	Evangelou et al. 2018 (PMID: 30224653)
rs1821295	19	32590773	C	T	0.99573	0.138	0.0189	DBP	mmhg	Evangelou et al. 2018 (PMID: 30224653)
rs12983238	19	39438532	G	A	0.95596	0.1266	0.0201	DBP	mmhg	Evangelou et al. 2018 (PMID: 30224653)
rs4803327	19	40840739	T	C	0.995	0.1149	0.0173	DBP	mmhg	Evangelou et al. 2018 (PMID: 30224653)
rs2009733	19	8398714	A	G	0.99975	0.1217	0.0176	DBP	mmhg	Evangelou et al. 2018 (PMID: 30224653)
rs1327235	20	10969030	G	A	0.99996	0.3018	0.0173	DBP	mmhg	Evangelou et al. 2018 (PMID: 30224653)
rs1232482	20	11886643	C	T	0.99546	0.1214	0.0176	DBP	mmhg	Evangelou et al. 2018 (PMID: 30224653)
rs2618647	20	17882452	G	A	0.99944	0.1216	0.0174	DBP	mmhg	Evangelou et al. 2018 (PMID: 30224653)
rs6060114	20	30169673	T	C	0.99685	0.1689	0.0238	DBP	mmhg	Evangelou et al. 2018 (PMID: 30224653)
rs13042148	20	32298286	C	T	0.98724	0.1674	0.0244	DBP	mmhg	Evangelou et al. 2018 (PMID: 30224653)
rs4810332	20	40268334	T	A	0.9968	0.1715	0.0183	DBP	mmhg	Evangelou et al. 2018 (PMID: 30224653)
rs6095241	20	47308798	G	A	0.99995	0.1358	0.0174	DBP	mmhg	Evangelou et al. 2018 (PMID: 30224653)
rs237485	20	48004238	A	G	0.98726	0.1124	0.0191	DBP	mmhg	Evangelou et al. 2018 (PMID: 30224653)
rs6015450	20	57751117	G	A	0.99994	0.4911	0.0266	DBP	mmhg	Evangelou et al. 2018 (PMID: 30224653)
rs35213536	20	62694319	T	G	0.99124	0.2044	0.0205	DBP	mmhg	Evangelou et al. 2018 (PMID: 30224653)
rs6108168	20	8626271	C	A	0.99949	0.1901	0.0199	DBP	mmhg	Evangelou et al. 2018 (PMID: 30224653)
rs12627651	21	44760603	A	G	0.97933	0.215	0.0197	DBP	mmhg	Evangelou et al. 2018 (PMID: 30224653)
rs134041	22	28056338	T	C	0.99857	0.1223	0.0175	DBP	mmhg	Evangelou et al. 2018 (PMID: 30224653)
rs4823006	22	29451671	A	G	0.99999	0.1396	0.0174	DBP	mmhg	Evangelou et al. 2018 (PMID: 30224653)
rs9609429	22	32517431	T	C	0.99928	0.1203	0.0195	DBP	mmhg	Evangelou et al. 2018 (PMID: 30224653)

## Sheet: Suppl_Table 04
Table S4: LD-score regression analysis of Finngen gestational hypertension GWAS and UK Biobank (UKB) systolic/diastolic blood pressure GWAS
Finngen gestational hypertension GWAS vs UKB systolic blood pressure
rG	se	P
0.7171	0.1569	4.8763e-06
Finngen gestational hypertension GWAS vs UKB diastolic blood pressure
rG	se	P
0.7599	0.1671	5.441e-06
sample size for Finngen GWAS: 3362 cases, 50900 controls ; sample size for UKB GWAS: 340162; rg: genetic correlation; se: standard error of rg, p: p-value for rg.

## Sheet: Supp_Table 05
Table S5: Percentage of variance explained by SBP and DBP scores in ALSPAC mothers
	Genetic scores for main analysis (from Suppl. Table1)						Genetic scores for sensitivity analysis (from Suppl. Table2)
Gestational age when blood pressure measured	Maternal SBP variance explained by SBP score	P-value	Maternal DBP variance explained by DBP score	P-value	F-statistic	Denominator degree of freedom	Maternal SBP variance explained by SBP score	P-value	Maternal DBP variance explained by DBP score	P-value	F-statistic	Denominator degree of freedom	N
8 weeks	0.00693007	7.97733e-12	0.00616228	8.83e-11	46.8257	6727	0.00513685	1.72677e-11	0.0105442	1.60157e-11	43.6929	6727	6729
18 weeks	0.0069063	8.66117e-12	0.00636233	4.39e-11	46.7024	6727	0.00515331	1.60157e-11	0.0106521	1.60157e-11	45.0828	6727	6729
30 weeks	0.00695077	7.42844e-12	0.00646808	3.04e-11	46.9688	6727	0.00562064	1.16105e-11	0.0108164	1.60157e-11	45.803	6727	6729
36 weeks	0.00709619	4.49416e-12	0.00672278	1.27e-11	47.8373	6727	0.00552065	4.54248e-12	0.011205	1.60157e-11	47.5072	6727	6729
DBP: Diastolic blood pressure; SBP: Systolic blood pressure; P-value: P value for association test of genetic scores and maternal blood pressure; F-statistic: F-statistic for association test of genetic scores and maternal blood pressure; N: number of mothers included the analysis

## Sheet: Suppl_Table 06
Table S6: Associations between the paternal genetic score for blood pressure and offspring's traits in UK Biobank and HUNT Study.
		UKB				HUNT
Exposure	Offspring's outcomes (Units)	Beta	SE	P	N pairs	Beta	SE	P	N pairs	Pmeta
Paternal SBP	SBP	0.0715785	0.0830684	0.388992	1703	-0.0473748	0.0252182	0.0607382	19712	0.118911
Paternal SBP	DBP	0.0418915	0.0593244	0.480202	1703	-0.0212011	0.0173861	0.222446	19713	0.331643
Paternal SBP	BMI	-0.00628383	0.027681	0.820447	1678	2.711e-06	0.00026406	0.991809	19720	0.957163
Paternal SBP	TC	-0.00440624	0.00586321	0.452464	1630	-0.00065752	0.00169379	0.697719	19423	0.560586
Paternal SBP	LDL-C	-0.00351871	0.00457866	0.442308	1630	-0.00088408	0.00158065	0.57624	19393	0.452542
Paternal SBP	HDL-C	-1.2235e-05	0.00194957	0.994994	1491	0.000226154	0.000521937	0.66481	19412	0.677493
Paternal SBP	TG	-0.00248281	0.00303898	0.414062	1631	0.000191293	0.000884252	0.828714	19684	0.985556
Paternal SBP	Glucose	0.0034752	0.0038881	0.371583	1482	-0.000405221	0.000282773	0.151847	19367	0.253099
Paternal SBP	HbA1c	0.0113243	0.0218312	0.60403	1628	-0.00323971	0.00932416	0.728452	12811	0.878318
Paternal SBP	CRP	0.00671773	0.00625467	0.282978	1630	0.00245786	0.00200244	0.222757	16878	0.135994
Paternal DBP	DBP	0.0135946	0.0135946	0.0135946	1703	-0.0190385	0.0166029	0.251123	19713	0.413264
Paternal DBP	SBP	0.0309723	0.0309723	0.0309723	1703	-0.0468217	0.0241727	0.0527734	19712	0.114945
Paternal DBP	BMI	-0.0276727	-0.0276727	-0.0276727	1678	-0.000132674	0.000252484	0.599246	19720	0.822432
Paternal DBP	TC	0.00305421	0.0056559	0.589273	1630	0.00199675	0.00162015	0.217692	19423	0.182194
Paternal DBP	LDL-C	0.00107314	0.00441748	0.808092	1630	0.00197565	0.00151138	0.19116	19393	0.185792
Paternal DBP	HDL-C	0.0023423	0.0018874	0.214808	1491	0.000174782	0.000498998	0.726152	19412	0.503502
Paternal DBP	TG	-0.000244376	0.00293372	0.933625	1631	-0.000460365	0.000844028	0.58588	19684	0.584243
Paternal DBP	Glucose	0.001683	0.00376583	0.655008	1482	-0.000182209	0.000269918	0.499638	19367	0.595094
Paternal DBP	HbA1c	0.00856892	0.0210083	0.683417	1628	-0.00209984	0.00884621	0.812329	12811	0.930966
Paternal DBP	CRP	0.000408286	0.00604181	0.946131	1630	0.000803446	0.00193386	0.676028	16878	0.676824
DBP: Diastolic blood pressure; SBP: Systolic blood pressure; BMI: Body mass index; TC: Total cholesterol; LDL-C: Low-density lipoprotein cholesterol; HDL-C High-density lipoprotein cholesterol; TG: Triglycerides; SE standard error; P: P value; N pairs: number of mother-offspring pairs; Pmeta: P value of meta-analyses

## Sheet: Suppl_Table 07
Table S7: Results of ordinary least squares linear regression of inverse normal transformed offspring’s traits on maternal genetic score for blood pressure after conditioning on offspring genetic score in the UKB study
Exposure	Offspring outcome	Beta	SE	P	npairs
Maternal SBP	SBP	0.00228455	0.00352642	0.517131	3756
Maternal SBP	DBP	-0.00175019	0.00369157	0.635454	3756
Maternal SBP	BMI	0.00604522	0.00374203	0.106289	3704
Maternal SBP	ApoA	9.20101e-05	0.00388677	0.981115	3254
Maternal SBP	ApoB	0.0107585	0.00376328	0.0042777	3568
Maternal SBP	TC	0.011288	0.00383128	0.00323757	3582
Maternal SBP	LDL-C	0.011335	0.00378038	0.00273349	3577
Maternal SBP	Lp(a)	-8.45215e-05	0.00442103	0.984748	2875
Maternal SBP	HDL-C	-0.000811987	0.00381002	0.831248	3263
Maternal SBP	TG	0.00699314	0.0036113	0.0528922	3586
Maternal SBP	Glucose	-0.00232179	0.0041146	0.572603	3222
Maternal SBP	HbA1c	0.00607438	0.0038911	0.118593	3566
Maternal SBP	IGF-1	0.00204198	0.00386239	0.597059	3535
Maternal SBP	CRP	0.00885658	0.00389162	0.022918	3587
Maternal SBP	Urate	0.00298555	0.00307295	0.331338	3586
Maternal DBP	DBP	-0.00153505	0.00352601	0.663334	3756
Maternal DBP	SBP	0.000897217	0.00337405	0.790318	3756
Maternal DBP	BMI	0.0071432	0.0035804	0.0461068	3704
Maternal DBP	ApoA	-0.00448352	0.00374613	0.23146	3254
Maternal DBP	ApoB	0.00784521	0.00359487	0.0291519	3568
Maternal DBP	TC	0.00676603	0.00366441	0.0649165	3582
Maternal DBP	LDL-C	0.00733196	0.00361134	0.0424064	3577
Maternal DBP	Lp(a)	-0.00231786	0.00420396	0.581438	2875
Maternal DBP	HDL-C	-0.00335997	0.00367177	0.360218	3263
Maternal DBP	TG	0.00418711	0.00345016	0.224984	3586
Maternal DBP	Glucose	-0.00181955	0.00396095	0.645999	3222
Maternal DBP	HbA1c	0.0054078	0.00371697	0.145789	3566
Maternal DBP	IGF-1	-0.000750233	0.00367953	0.838448	3535
Maternal DBP	CRP	0.00671627	0.00372002	0.0710923	3587
Maternal DBP	Urate	-0.000270775	0.0029345	0.926487	3586
DBP: Diastolic blood pressure; SBP: Systolic blood pressure; BMI: Body mass index; ApoA: Apolipoprotein A; ApoB: Apolipoprotein B; TC: Total cholesterol; LDL-C: Low-density lipoprotein cholesterol; Lp(a): Lipoprotein A; HDL-C High-density lipoprotein cholesterol; TG: Triglycerides; HbA1c: Glycated haemoglobin; IGF-1: Insulin-like growth factor 1; CRP: C-reactive protein; SE standard error; P: P v…

## Sheet: Suppl_Table 08
Table S8: Results of ordinary least squares linear regression of offspring’s traits on paternal genetic score for blood pressure after conditioning on offspring genetic score in the UKB study
Exposure	Outcome	Beta	SE	P	Beta (invNorm)	SE (invNorm)	P (invNorm)	npairs
Paternal SBP	SBP	0.0715785	0.0830684	0.388992	0.00350444	0.00522957	0.502877	1703
Paternal SBP	DBP	0.0418915	0.0593244	0.480202	0.00340609	0.00556546	0.540621	1703
Paternal SBP	BMI	-0.00628383	0.027681	0.820447	0.00212742	0.00547247	0.697511	1678
Paternal SBP	ApoA	-0.000604355	0.0014686	0.680756	-0.00146922	0.00578238	0.799468	1490
Paternal SBP	ApoB	-0.00106823	0.00131344	0.416172	-0.00449641	0.00560058	0.422189	1621
Paternal SBP	TC	-0.00440624	0.00586321	0.452464	-0.00440206	0.0057789	0.446329	1630
Paternal SBP	LDL-C	-0.00351871	0.00457866	0.442308	-0.00381864	0.00564762	0.499048	1630
Paternal SBP	Lp(a)	-0.560397	0.332645	0.0923125	-0.0113273	0.0066135	0.0870152	1305
Paternal SBP	HDL-C	-1.2235e-05	0.00194957	0.994994	0.0013054	0.00560812	0.815975	1491
Paternal SBP	TG	-0.00248281	0.00303898	0.414062	-0.00333655	0.00534186	0.532324	1631
Paternal SBP	Glucose	0.0034752	0.0038881	0.371583	0.0068698	0.00617262	0.265925	1482
Paternal SBP	HbA1c	0.0113243	0.0218312	0.60403	0.00401528	0.00587916	0.494731	1628
Paternal SBP	IGF-1	0.0602026	0.0324836	0.0640314	0.0107788	0.00589787	0.0678104	1615
Paternal SBP	CRP	0.00671773	0.00625467	0.282978	0.00677676	0.00589656	0.250624	1630
Paternal SBP	Urate	-0.066558	0.360256	0.853448	-0.00138475	0.00457517	0.762185	1630
Paternal DBP	DBP	0.0135946	0.0573691	0.812713	0.000831345	0.00538264	0.877275	1703
Paternal DBP	SBP	0.0309723	0.0804787	0.700399	0.00100001	0.00506618	0.843548	1703
Paternal DBP	BMI	-0.0276727	0.026885	0.303498	-0.00357025	0.00532652	0.502773	1678
Paternal DBP	ApoA	0.00136055	0.00142041	0.338302	0.0057322	0.00559207	0.305514	1490
Paternal DBP	ApoB	-8.62027e-06	0.00127003	0.994585	0.00079706	0.00541573	0.883014	1621
Paternal DBP	TC	0.00305421	0.0056559	0.589273	0.00317694	0.00557469	0.568838	1630
Paternal DBP	LDL-C	0.00107314	0.00441748	0.808092	0.00199096	0.00544902	0.714879	1630
Paternal DBP	Lp(a)	-0.345166	0.322745	0.285072	-0.00219104	0.00642685	0.733223	1305
Paternal DBP	HDL-C	0.0023423	0.0018874	0.214808	0.00760411	0.00542886	0.161533	1491
Paternal DBP	TG	-0.000244376	0.00293372	0.933625	0.000920397	0.00515563	0.858336	1631
Paternal DBP	Glucose	0.001683	0.00376583	0.655008	0.00524373	0.00598144	0.380821	1482
Paternal DBP	HbA1c	0.00856892	0.0210083	0.683417	0.00272071	0.00565814	0.630693	1628
Paternal DBP	IGF-1	0.0577986	0.0312782	0.0648142	0.010221	0.00567827	0.0720572	1615
Paternal DBP	CRP	0.000408286	0.00604181	0.946131	0.000467885	0.00569635	0.934548	1630
Paternal DBP	Urate	-0.785551	0.346763	0.0236288	-0.0103014	0.00440298	0.0194309	1630
DBP: Diastolic blood pressure; SBP: Systolic blood pressure; BMI: Body mass index; ApoA: Apolipoprotein A; ApoB: Apolipoprotein B; TC: Total cholesterol; LDL-C: Low-density lipoprotein cholesterol; Lp(a): Lipoprotein A; HDL-C High-density lipoprotein cholesterol; TG: Triglycerides; HbA1c: Glycated haemoglobin; IGF-1: Insulin-like growth factor 1; CRP: C-reactive protein; SE standard error; P: P v…

## Sheet: Suppl_Table 09
Table S9: Heterogeneity test of beta coefficient between maternal and paternal analyses
A. UKB study
Parental SBP			Parental DBP
Offspring triats	P_Het	P_Het (invNorm)	Traits	P_Het	P_Het (invNorm)
SBP	0.708247	0.846641	DBP	0.695529	0.826401
DBP	0.383004	0.44007	SBP	0.766547	0.93822
BMI	0.203569	0.554545	BMI	0.0383936	0.0914772
ApoA	0.699821	0.822695	ApoA	0.146486	0.116616
ApoB	0.0203858	0.02377	ApoB	0.313356	0.381125
TC	0.0256928	0.0236409	TC	0.785274	0.787131
LDL-C	0.0199944	0.0257635	LDL-C	0.510381	0.5712
Lp(a)	0.262932	0.157573	Lp(a)	0.654066	0.777282
HDL-C	0.985212	0.754811	HDL-C	0.136416	0.0889402
TG	0.0701705	0.109157	TG	0.543592	0.69192
Glucose	0.36114	0.215329	Glucose	0.513633	0.324839
HbA1c	0.58314	0.770238	HbA1c	0.544243	0.678353
IGF-1	0.239583	0.215249	IGF-1	0.10114	0.104981
CRP	0.725353	0.768464	CRP	0.348821	0.363566
Urate	0.5432	0.4278	Urate	0.0549868	0.0581837
B. HUNT study
Parental SBP		Parental DBP
Offspring triats	P_Het	Traits	P_Het
SBP	0.121737	DBP	0.690891
DBP	0.275118	SBP	0.574474
BMI	0.769946	BMI	0.864089
TC	0.885956	TC	0.342091
LDL-C	0.901382	LDL-C	0.267709
HDL-C	0.772135	HDL-C	0.869021
TG	0.83452	TG	0.507528
Glucose	0.0767319	Glucose	0.453378
HbA1C	0.805646	HbA1C	0.815929
CRP	0.738016	CRP	1
DBP: Diastolic blood pressure; SBP: Systolic blood pressure; BMI: Body mass index; ApoA: Apolipoprotein A; ApoB: Apolipoprotein B; TC: Total Cholesterol; LDL-C: Low-density lipoprotein cholesterol; Lp(a): Lipoprotein A; HDL-C High-density lipoprotein cholesterol; TG: Triglycerides; HbA1c: Glycated haemoglobin; IGF-1: Insulin-like growth factor 1; CRP: C-reactive protein; P_Het: P value of heterge…

## Sheet: Suppl_Table 10
Table S10: Results of ordinary least squares linear regression of offspring’s traits on maternal weigheted genetic score for blood pressure after conditioning on offspring genotypes in the UKB study
Exposure	Outcome	Beta	SE	P	Beta (invNorm)	SE (invNorm)	P (invNorm)	npairs
Maternal SBP	SBP	0.117699	0.12023	0.327671	0.00799207	0.00744391	0.283057	3756
Maternal SBP	DBP	0.0118499	0.0835147	0.887175	0.00136612	0.00778624	0.860733	3756
Maternal SBP	BMI	0.0904482	0.0407632	0.0265592	0.0190989	0.00802296	0.0173407	3704
Maternal SBP	ApoA	0.00102341	0.00208927	0.624282	0.00301245	0.00825901	0.715325	3254
Maternal SBP	ApoB	0.00556752	0.00183238	0.00239642	0.023488	0.00794422	0.00313179	3568
Maternal SBP	Chol	0.0253605	0.00805178	0.00164869	0.0257987	0.00810855	0.00147743	3582
Maternal SBP	LDL-C	0.0199161	0.00631983	0.00163924	0.0248163	0.00799378	0.001922	3577
Maternal SBP	Lp(a)	-0.309115	0.460651	0.502253	-0.00210049	0.00934503	0.822175	2875
Maternal SBP	HDL-C	0.00105361	0.00280057	0.706784	0.00113304	0.00808968	0.888622	3263
Maternal SBP	TG	0.00890129	0.00431637	0.0392627	0.0148559	0.00766439	0.0526686	3586
Maternal SBP	Glucose	-0.00198843	0.00549673	0.717566	-0.00630054	0.00871651	0.469841	3222
Maternal SBP	HbA1c	0.0490374	0.0318208	0.123398	0.00992172	0.0081968	0.226195	3566
Maternal SBP	IGF-1	0.0272442	0.0463127	0.556393	0.00389641	0.00823503	0.636136	3535
Maternal SBP	CRP	0.0194307	0.00907795	0.0323911	0.0179086	0.00827562	0.0305321	3587
Maternal SBP	Urate	0.630191	0.506424	0.21344	0.0089185	0.00649915	0.170074	3586
Maternal DBP	DBP	-0.0760766	0.130388	0.559618	-0.00496209	0.0121627	0.683317	3756
Maternal DBP	SBP	0.0476121	0.187718	0.799791	0.00456406	0.0116232	0.694588	3756
Maternal DBP	BMI	0.120221	0.0637303	0.059322	0.0257136	0.0125462	0.0404862	3704
Maternal DBP	ApoA	-0.00155666	0.00327171	0.634255	-0.00813011	0.0129384	0.529808	3254
Maternal DBP	ApoB	0.00581559	0.00286372	0.042355	0.0232905	0.0124168	0.060779	3568
Maternal DBP	Chol	0.0234759	0.0125838	0.0621886	0.0236326	0.0126707	0.0622477	3582
Maternal DBP	LDL-C	0.0187582	0.00987135	0.0574833	0.0226585	0.0124861	0.0696585	3577
Maternal DBP	Lp(a)	-0.262354	0.721095	0.716015	-0.00307378	0.0145917	0.833174	2875
Maternal DBP	HDL-C	-0.000726936	0.00439163	0.868539	-0.00450913	0.0126869	0.722301	3263
Maternal DBP	TG	0.00679056	0.00673203	0.313193	0.0110632	0.0119557	0.354851	3586
Maternal DBP	Glucose	-0.00562728	0.00860911	0.513391	-0.00953773	0.0136837	0.485846	3222
Maternal DBP	HbA1c	0.0612305	0.0497726	0.218705	0.0118999	0.0128129	0.353088	3566
Maternal DBP	IGF-1	-0.00471669	0.0719132	0.947709	-0.0013692	0.0127849	0.91472	3535
Maternal DBP	CRP	0.0215635	0.0141637	0.127988	0.019376	0.012907	0.133396	3587
Maternal DBP	Urate	0.145563	0.791921	0.854173	0.00140754	0.0101612	0.889837	3586
DBP: Diastolic blood pressure; SBP: Systolic blood pressure; BMI: Body mass index; ApoA: Apolipoprotein A; ApoB: Apolipoprotein B; TC: Total cholesterol; LDL-C: Low-density lipoprotein cholesterol; Lp(a): Lipoprotein A; HDL-C High-density lipoprotein cholesterol; TG: Triglycerides; HbA1c: Glycated haemoglobin; IGF-1: Insulin-like growth factor 1; CRP: C-reactive protein; SE standard error; P: P v…

[truncated: 5 more sheets: Suppl_Table 11, Suppl_Table 12, Suppl_Table 13, Suppl_Table 14, Suppl_Table 15]
